# Supplementary material for: Effect of short-term hindlimb immobilization on skeletal muscle atrophy and the transcriptome in a low compared with high responder to endurance training model
Source: PLoS One. 2022 Jan 13;17(1):e0261723. doi: 10.1371/journal.pone.0261723 (PMC8757917; doi:10.1371/journal.pone.0261723)
Supplement: S1 File — Data are shown for differentially expressed genes (S1–S4), enrichment mapping (S5, S6), primer sequences (S7), RNAseq and RT-qPCR correlation data (S8), atrogene expression (S9, S10) and myosin heavy chain expression (S11). (XLSX) [file pone.0261723.s003.xlsx]

## Sheet: Table S1
HIinLRTpln [LRT.HI.PLN vs LRT.CTRL.PLN]; 744 DEGs at FC>2, FDR<0.05
ENSEMBL	SYMBOL	GENENAME	ENTREZ_GENEID	TXCHROM	BIOTYPE	FC (log2)	P.Value	FDR
ENSRNOG00000005975	LOC100362027	ribosomal protein L30-like [Source:RGD Symbol;Acc:2318953]	64640	7	protein_coding	9.0836	1.47e-22	2.18e-18
ENSRNOG00000046667	Fosb	FBJ osteosarcoma oncogene B [Source:RGD Symbol;Acc:1308198]	100360880	1	protein_coding	4.99109	7.51e-09	2.48e-06
ENSRNOG00000050240	LOC100909856	metal regulatory transcription factor 1-like [Source:RGD Symbol;Acc:6501193]	100909856	5	protein_coding	4.40977	0.000618793	0.00407632
ENSRNOG00000051591	LOC100911422	nuclear migration protein nudC-like [Source:RGD Symbol;Acc:6493297]	NA	AABR07024264.1	protein_coding	4.09961	0.000279492	0.00221749
ENSRNOG00000018262	Ampd3	adenosine monophosphate deaminase 3 [Source:RGD Symbol;Acc:2111]	25095	1	protein_coding	4.0235	2.81e-08	5.63e-06
ENSRNOG00000054142	Slc30a2	solute carrier family 30 member 2 [Source:RGD Symbol;Acc:3707]	25362	5	protein_coding	3.79496	2.46e-06	8.64e-05
ENSRNOG00000021381	Ccdc68	coiled-coil domain containing 68 [Source:RGD Symbol;Acc:1561424]	291530	18	protein_coding	3.37325	0.00332753	0.0145983
ENSRNOG00000008816	Gpnmb	glycoprotein nmb [Source:RGD Symbol;Acc:71008]	113955	4	protein_coding	3.20102	4.87e-07	3.2e-05
ENSRNOG00000016368	Ppp1r14c	protein phosphatase 1, regulatory (inhibitor) subunit 14c [Source:RGD Symbol;Acc:620538]	171010	1	protein_coding	3.02477	0.000208756	0.00180481
ENSRNOG00000052493	AABR07068327.1		NA	9	pseudogene	2.97548	5.87e-06	0.000147381
ENSRNOG00000032917	Zfand2a	zinc finger AN1-type containing 2A [Source:RGD Symbol;Acc:1310991]	360772	12	protein_coding	2.92651	9.1e-07	4.44e-05
ENSRNOG00000038047	Mt1	metallothionein 1 [Source:RGD Symbol;Acc:3117]	24567	17	protein_coding	2.77131	2.64e-09	1.64e-06
ENSRNOG00000031167	Srxn1	sulfiredoxin 1 [Source:RGD Symbol;Acc:1307332]	296271	3	protein_coding	2.73784	1.92e-06	7.18e-05
ENSRNOG00000021014	Sec1	secretory blood group 1 [Source:RGD Symbol;Acc:1562499]	308586	1	protein_coding	2.72218	9.9e-06	0.000204284
ENSRNOG00000005615	Gadd45a	growth arrest and DNA-damage-inducible, alpha [Source:RGD Symbol;Acc:2654]	25112	4	protein_coding	2.70223	5.72e-07	3.52e-05
ENSRNOG00000020372	Hdac4	histone deacetylase 4 [Source:RGD Symbol;Acc:619979]	363287	9	protein_coding	2.66436	1.58e-07	1.68e-05
ENSRNOG00000013290	Nrip3	nuclear receptor interacting protein 3 [Source:RGD Symbol;Acc:1304777]	361625	1	protein_coding	2.5648	0.000211365	0.00181737
ENSRNOG00000002343	Uchl1	ubiquitin C-terminal hydrolase L1 [Source:RGD Symbol;Acc:3928]	29545	14	protein_coding	2.56387	2.31e-06	8.35e-05
ENSRNOG00000006738	Fbxo32	F-box protein 32 [Source:RGD Symbol;Acc:620373]	171043	7	protein_coding	2.52059	2.44e-09	1.64e-06
ENSRNOG00000001704	Runx1	runt-related transcription factor 1 [Source:RGD Symbol;Acc:2283]	50662	11	protein_coding	2.43741	0.00011841	0.0011913
ENSRNOG00000014117	Hmox1	heme oxygenase 1 [Source:RGD Symbol;Acc:2806]	24451	19	protein_coding	2.43394	1.26e-06	5.49e-05
ENSRNOG00000019484	Slc6a9	solute carrier family 6 member 9 [Source:RGD Symbol;Acc:621243]	116509	5	protein_coding	2.3935	9.77e-05	0.00103746
ENSRNOG00000013018	Eda2r	ectodysplasin A2 receptor [Source:RGD Symbol;Acc:1564025]	296872	X	protein_coding	2.3887	2.74e-07	2.27e-05
ENSRNOG00000043098	Mt2A	metallothionein 2A [Source:RGD Symbol;Acc:1592345]	689415	19	protein_coding	2.36255	4.12e-06	0.000118668
ENSRNOG00000015906	Tgif1	TGFB-induced factor homeobox 1 [Source:RGD Symbol;Acc:1310517]	316742	9	protein_coding	2.34643	1.75e-06	6.77e-05
ENSRNOG00000016543	Trim63	tripartite motif containing 63 [Source:RGD Symbol;Acc:619964]	140939	5	protein_coding	2.33563	5.34e-09	2.1e-06
ENSRNOG00000001242	Gstt3	glutathione S-transferase, theta 3 [Source:RGD Symbol;Acc:1562732]	499422	20	protein_coding	2.2886	0.00644792	0.024258
ENSRNOG00000030743	Myog	myogenin [Source:RGD Symbol;Acc:620432]	29148	13	protein_coding	2.28426	1.33e-06	5.59e-05
ENSRNOG00000036522	AABR07057990.1		NA	7	miRNA	2.15935	0.00113305	0.00638836
ENSRNOG00000054612	AC111292.4		NA	3	snoRNA	2.04473	0.000186255	0.00167448
ENSRNOG00000025075	Relt	RELT tumor necrosis factor receptor [Source:RGD Symbol;Acc:1305381]	361615	1	protein_coding	2.011	5.49e-07	3.45e-05
ENSRNOG00000011944	Snx10	sorting nexin 10 [Source:RGD Symbol;Acc:1305782]	297096	4	protein_coding	2.00447	0.000114446	0.00116007
ENSRNOG00000003809	Sat1	spermidine/spermine N1-acetyl transferase 1 [Source:RGD Symbol;Acc:1586174]	302642	X	protein_coding	1.99789	3.59e-07	2.6e-05
ENSRNOG00000053272	Chi3l1	chitinase 3 like 1 [Source:RGD Symbol;Acc:620874]	89824	13	protein_coding	1.97292	8.29e-06	0.000184175
ENSRNOG00000050881	Ppp1r35	protein phosphatase 1, regulatory subunit 35 [Source:RGD Symbol;Acc:1584367]	100910581	12	protein_coding	1.95927	0.000135079	0.00131427
ENSRNOG00000018371	Tubb6	tubulin, beta 6 class V [Source:RGD Symbol;Acc:1305887]	307351	18	protein_coding	1.95491	0.000199233	0.00174912
ENSRNOG00000046022	LOC100911453	methylosome protein 50-like [Source:RGD Symbol;Acc:6492663]	100911453	2	protein_coding	1.95244	0.009275	0.0321948
ENSRNOG00000042838	Junb	JunB proto-oncogene, AP-1 transcription factor subunit [Source:RGD Symbol;Acc:2944]	24517	19	protein_coding	1.93821	1.28e-06	5.51e-05
ENSRNOG00000008190	Pnpla7	patatin-like phospholipase domain containing 7 [Source:RGD Symbol;Acc:708466]	246246	3	protein_coding	1.90197	1.16e-10	1.72e-07
ENSRNOG00000046195	Slc22a4	solute carrier family 22 member 4 [Source:RGD Symbol;Acc:621149]	NA	10	protein_coding	1.89859	2.05e-05	0.000342178
ENSRNOG00000004500	Myc	myelocytomatosis oncogene [Source:RGD Symbol;Acc:3130]	24577	7	protein_coding	1.89746	5.61e-05	0.000692776
ENSRNOG00000045649	Arrdc3	arrestin domain containing 3 [Source:RGD Symbol;Acc:1359478]	309945	2	protein_coding	1.89534	5.44e-09	2.1e-06
ENSRNOG00000028082	Tal2	T-cell acute lymphocytic leukemia 2 [Source:RGD Symbol;Acc:1596467]	685229	5	protein_coding	1.89403	6.78e-06	0.000162615
ENSRNOG00000011459	Rhbdf2	rhomboid 5 homolog 2 (Drosophila) [Source:RGD Symbol;Acc:1309699]	303690	10	protein_coding	1.87036	1.8e-06	6.92e-05
ENSRNOG00000019422	Egr1	early growth response 1 [Source:RGD Symbol;Acc:2544]	24330	18	protein_coding	1.86742	2.08e-05	0.000345672
ENSRNOG00000046155	LOC498675	hypothetical LOC498675 [Source:RGD Symbol;Acc:1589651]	498675	8	protein_coding	1.85816	0.00721004	0.0264458
ENSRNOG00000013484	LOC102550391	glutathione S-transferase alpha-3-like [Source:RGD Symbol;Acc:7634096]	24421	9	protein_coding	1.84607	9.03e-05	0.000981739
ENSRNOG00000041601	AABR07043071.1		NA	19	miRNA	1.83583	0.00101454	0.0058747
ENSRNOG00000003674	Pir	pirin [Source:RGD Symbol;Acc:1359212]	363465	X	protein_coding	1.83336	3.34e-07	2.53e-05
ENSRNOG00000018566	Ctsl	cathepsin L [Source:RGD Symbol;Acc:2448]	25697	17	protein_coding	1.83207	5.33e-08	8.74e-06
ENSRNOG00000012404	Thrsp	thyroid hormone responsive [Source:RGD Symbol;Acc:3859]	25357	1	protein_coding	1.81754	0.00109912	0.00623986
ENSRNOG00000008015	Fos	FBJ osteosarcoma oncogene [Source:RGD Symbol;Acc:2626]	314322	6	protein_coding	1.80909	0.00138865	0.00741664
ENSRNOG00000031378	AABR07009715.1		NA	2	processed_pseudogene	1.79271	0.00284305	0.0129213
ENSRNOG00000012458	Cyp2e1	cytochrome P450, family 2, subfamily e, polypeptide 1 [Source:RGD Symbol;Acc:2475]	25086	1	protein_coding	1.78056	0.00139289	0.00743395
ENSRNOG00000014948	Osgin1	oxidative stress induced growth inhibitor 1 [Source:RGD Symbol;Acc:620679]	171493	19	protein_coding	1.7594	1.69e-05	0.000301347
ENSRNOG00000000195	Vwa5a	von Willebrand factor A domain containing 5A [Source:RGD Symbol;Acc:735145]	301097	8	protein_coding	1.75025	4.35e-06	0.000121386
ENSRNOG00000020807	Wdr62	WD repeat domain 62 [Source:RGD Symbol;Acc:1306714]	308492	1	protein_coding	1.74148	2.85e-07	2.32e-05
ENSRNOG00000020706	Kcnn3	potassium calcium-activated channel subfamily N member 3 [Source:RGD Symbol;Acc:2964]	54263	2	protein_coding	1.73925	1.74e-05	0.000307267
ENSRNOG00000012886	Maff	v-maf avian musculoaponeurotic fibrosarcoma oncogene homolog F [Source:RGD Symbol;Acc:1309531]	366960	7	protein_coding	1.73588	0.000220678	0.00187349
ENSRNOG00000033321	Hmgb2l1	high mobility group box 2-like 1 [Source:RGD Symbol;Acc:1564519]	498072	11	protein_coding	1.73075	9.68e-06	0.000200832
ENSRNOG00000047854	RT1-DMa	RT1 class II, locus DMa [Source:RGD Symbol;Acc:735053]	100909593	20	protein_coding	1.71509	0.00432891	0.0178779
ENSRNOG00000022601	LOC100360821	rCG55159-like [Source:RGD Symbol;Acc:2321337]	100360821	5	protein_coding	1.71014	1.1e-06	5.08e-05
ENSRNOG00000019202	PVR	poliovirus receptor [Source:RGD Symbol;Acc:3813]	25066	1	protein_coding	1.68314	5.51e-05	0.000685259
ENSRNOG00000003187	LOC102552920	armadillo repeat-containing X-linked protein 5-like [Source:RGD Symbol;Acc:7586448]	102552920	X	protein_coding	1.66777	4.91e-05	0.000627452
ENSRNOG00000018646	Hbegf	heparin-binding EGF-like growth factor [Source:RGD Symbol;Acc:2526]	25433	18	protein_coding	1.66728	0.00307568	0.0137712
ENSRNOG00000030264	Fam83h	family with sequence similarity 83, member H [Source:RGD Symbol;Acc:1305866]	362937	7	protein_coding	1.66632	0.00012071	0.00120947
ENSRNOG00000011094	Efcab6	EF-hand calcium binding domain 6 [Source:RGD Symbol;Acc:1309065]	315179	7	protein_coding	1.66435	1.45e-06	5.96e-05
ENSRNOG00000013663	Tmem86a	transmembrane protein 86A [Source:RGD Symbol;Acc:1305749]	308602	1	protein_coding	1.65534	1.64e-06	6.51e-05
ENSRNOG00000019582	Mthfd1l	methylenetetrahydrofolate dehydrogenase (NADP+ dependent) 1-like [Source:RGD Symbol;Acc:1307311]	361472	1	protein_coding	1.65534	3.38e-09	1.92e-06
ENSRNOG00000058522	Fam214a	family with sequence similarity 214, member A [Source:RGD Symbol;Acc:1310552]	300836	8	protein_coding	1.65004	5.34e-07	3.4e-05
ENSRNOG00000014496	Coro6	coronin 6 [Source:RGD Symbol;Acc:708560]	245982	10	protein_coding	1.64475	3.51e-06	0.000109514
ENSRNOG00000019180	Acsl4	acyl-CoA synthetase long-chain family member 4 [Source:RGD Symbol;Acc:69401]	113976	X	protein_coding	1.6328	2.37e-08	5.01e-06
ENSRNOG00000030910	Grik4	glutamate ionotropic receptor kainate type subunit 4 [Source:RGD Symbol;Acc:2734]	24406	8	protein_coding	1.63082	0.000979803	0.00571835
ENSRNOG00000007000	Grhl2	grainyhead-like transcription factor 2 [Source:RGD Symbol;Acc:1561191]	299979	7	protein_coding	1.62844	0.000307682	0.00237614
ENSRNOG00000042576	Tcp11l1	t-complex 11 like 1 [Source:RGD Symbol;Acc:1562313]	499846	3	protein_coding	1.62762	1.39e-05	0.000262115
ENSRNOG00000014852	Fbxo30	F-box protein 30 [Source:RGD Symbol;Acc:1359367]	308283	1	protein_coding	1.62021	1.61e-06	6.43e-05
ENSRNOG00000022189	Htatip2	HIV-1 Tat interactive protein 2 [Source:RGD Symbol;Acc:1309941]	292935	1	protein_coding	1.60307	0.000108688	0.00111779
ENSRNOG00000025460	Tmem71	transmembrane protein 71 [Source:RGD Symbol;Acc:1593414]	690657	7	protein_coding	1.59253	7.32e-05	0.000846141
ENSRNOG00000052887	Dnajc6	DnaJ heat shock protein family (Hsp40) member C6 [Source:RGD Symbol;Acc:1309900]	313409	5	protein_coding	1.58694	5.61e-05	0.000692776
ENSRNOG00000003147	Sqstm1	sequestosome 1 [Source:RGD Symbol;Acc:69287]	113894	10	protein_coding	1.58084	3.78e-08	7.16e-06
ENSRNOG00000017120	Abhd2	abhydrolase domain containing 2 [Source:RGD Symbol;Acc:1311389]	293050	1	protein_coding	1.57574	0.00280042	0.0127984
ENSRNOG00000036696	Hgs	hepatocyte growth factor-regulated tyrosine kinase substrate [Source:RGD Symbol;Acc:69225]	NA	10	protein_coding	1.5727	7.85e-08	1.08e-05
ENSRNOG00000042274	Fbxo31	F-box protein 31 [Source:RGD Symbol;Acc:1561069]	498959	19	protein_coding	1.5703	2.49e-11	5.25e-08
ENSRNOG00000017065	Arhgap28	Rho GTPase activating protein 28 [Source:RGD Symbol;Acc:1559882]	301709	9	protein_coding	1.56511	8.52e-11	1.4e-07
ENSRNOG00000048682	Zwint	ZW10 interacting kinetochore protein [Source:RGD Symbol;Acc:628671]	257644	20	protein_coding	1.56249	8.56e-06	0.000188312
ENSRNOG00000015113	Mocos	molybdenum cofactor sulfurase [Source:RGD Symbol;Acc:1308496]	361300	18	protein_coding	1.56194	5.84e-05	0.000709878
ENSRNOG00000006114	Cfap69	cilia and flagella associated protein 69 [Source:RGD Symbol;Acc:6496360]	100910867	4	protein_coding	1.55972	1.02e-07	1.27e-05
ENSRNOG00000058156	Zdhhc18	zinc finger, DHHC-type containing 18 [Source:RGD Symbol;Acc:1309334]	NA	5	protein_coding	1.54733	0.000792573	0.00489819
ENSRNOG00000002434	Tmem100	transmembrane protein 100 [Source:RGD Symbol;Acc:1560541]	497979	10	protein_coding	1.54249	2.07e-05	0.000345144
ENSRNOG00000019311	Nfkb2	nuclear factor kappa B subunit 2 [Source:RGD Symbol;Acc:1307189]	309452	1	protein_coding	1.5407	5.75e-07	3.53e-05
ENSRNOG00000061022	AC108312.2		NA	14	lincRNA	1.53316	0.00164999	0.00844058
ENSRNOG00000001484	Gatsl2	GATS protein-like 2 [Source:RGD Symbol;Acc:1304672]	304410	12	protein_coding	1.53065	6e-06	0.00014978
ENSRNOG00000017716	Ucp3	uncoupling protein 3 [Source:RGD Symbol;Acc:3933]	25708	1	protein_coding	1.5206	0.00373395	0.0159461
ENSRNOG00000011007	Ube2o	ubiquitin-conjugating enzyme E2O [Source:RGD Symbol;Acc:1310297]	303689	10	protein_coding	1.51845	3.84e-06	0.000115502
ENSRNOG00000033235	Relb	RELB proto-oncogene, NF-kB subunit [Source:RGD Symbol;Acc:2321078]	100360982	1	protein_coding	1.5169	6.92e-06	0.000164705
ENSRNOG00000037505	Ulk1	unc-51 like autophagy activating kinase 1 [Source:RGD Symbol;Acc:1589743]	360827	12	protein_coding	1.51238	1.39e-06	5.8e-05
ENSRNOG00000026087	Igfn1	immunoglobulin-like and fibronectin type III domain containing 1 [Source:RGD Symbol;Acc:1565384]	304823	13	protein_coding	1.51057	0.0126965	0.0409619
ENSRNOG00000007964	Tp53inp1	tumor protein p53 inducible nuclear protein 1 [Source:RGD Symbol;Acc:631423]	297822	5	protein_coding	1.50262	6.02e-08	9.57e-06
ENSRNOG00000062170	Pvt1	plasmacytoma variant translocation 1 [Source:RGD Symbol;Acc:6496716]	NA	7	lincRNA	1.50261	0.000185672	0.00167026
ENSRNOG00000058834	LOC103692471	uncharacterized LOC103692471 [Source:RGD Symbol;Acc:9409388]	NA	5	lincRNA	1.50123	0.000152783	0.0014484
ENSRNOG00000049272	AABR07048303.1		NA	5	pseudogene	1.49233	0.0115593	0.038167
ENSRNOG00000009863	Prrt3	proline-rich transmembrane protein 3 [Source:RGD Symbol;Acc:1562419]	502873	4	protein_coding	1.48399	0.00388581	0.0164775
ENSRNOG00000059123	AABR07016559.1		NA	14	lincRNA	1.47945	7.8e-09	2.51e-06
ENSRNOG00000054549	Lss	lanosterol synthase (2,3-oxidosqualene-lanosterol cyclase) [Source:RGD Symbol;Acc:620955]	81681	20	protein_coding	1.47911	0.000220122	0.00187087
ENSRNOG00000003278	Map3k14	mitogen-activated protein kinase kinase kinase 14 [Source:RGD Symbol;Acc:1310487]	360640	10	protein_coding	1.46934	5.95e-05	0.000718745
ENSRNOG00000039559	Fam219a	family with sequence similarity 219, member A [Source:RGD Symbol;Acc:1588668]	691024	5	protein_coding	1.46444	6.62e-05	0.000780373
ENSRNOG00000037580	Psmd8	proteasome 26S subunit, non-ATPase 8 [Source:RGD Symbol;Acc:1309842]	292766	1	protein_coding	1.46433	9.59e-07	4.57e-05
ENSRNOG00000059770	RT1-CE16	RT1 class I, locus CE16 [Source:RGD Symbol;Acc:1359403]	NA	20	protein_coding	1.45858	0.00797993	0.0286167
ENSRNOG00000060329	Emb	embigin [Source:RGD Symbol;Acc:621067]	NA	2	protein_coding	1.45839	0.0021943	0.0106071
ENSRNOG00000014197	Tmem51	transmembrane protein 51 [Source:RGD Symbol;Acc:1565452]	500578	5	protein_coding	1.45707	0.000214313	0.00183738
ENSRNOG00000001376	Mettl7a	methyltransferase like 7A [Source:RGD Symbol;Acc:1308407]	315306	7	protein_coding	1.45475	7.77e-05	0.000877619
ENSRNOG00000006735	Cdkn2b	cyclin-dependent kinase inhibitor 2B [Source:RGD Symbol;Acc:2324]	25164	5	protein_coding	1.45471	0.00222641	0.0107287
ENSRNOG00000011446	Vill	villin-like [Source:RGD Symbol;Acc:1304843]	301057	8	protein_coding	1.44944	0.00100546	0.00583586
ENSRNOG00000022710	Prrg4	proline rich and Gla domain 4 [Source:RGD Symbol;Acc:1560542]	499847	3	protein_coding	1.44838	0.000234164	0.00195211
ENSRNOG00000013112	Dusp13	dual specificity phosphatase 13 [Source:RGD Symbol;Acc:1359712]	361002	15	protein_coding	1.44603	6.09e-09	2.25e-06
ENSRNOG00000010466	Chpf2	chondroitin polymerizing factor 2 [Source:RGD Symbol;Acc:1306404]	296733	4	protein_coding	1.43693	6.02e-07	3.58e-05
ENSRNOG00000053362	Gabarapl1	GABA type A receptor associated protein like 1 [Source:RGD Symbol;Acc:1596143]	689161	4	protein_coding	1.43321	6.55e-07	3.76e-05
ENSRNOG00000026965	Tmem140	transmembrane protein 140 [Source:RGD Symbol;Acc:1549759]	362334	4	protein_coding	1.42676	0.000262549	0.00212131
ENSRNOG00000061785	AABR07065124.2		NA	6	lincRNA	1.42593	1.8e-05	0.00031282
ENSRNOG00000005387	Rbm3	RNA binding motif (RNP1, RRM) protein 3 [Source:RGD Symbol;Acc:620145]	114488	X	protein_coding	1.42495	2.1e-06	7.7e-05
ENSRNOG00000046968	Nol8	nucleolar protein 8 [Source:RGD Symbol;Acc:1309551]	NA	17	protein_coding	1.41369	7.41e-07	4.08e-05
ENSRNOG00000000517	Kctd20	potassium channel tetramerization domain containing 20 [Source:RGD Symbol;Acc:1309887]	294307	20	protein_coding	1.40817	5.43e-06	0.000140142
ENSRNOG00000001091	Hip1r	huntingtin interacting protein 1 related [Source:RGD Symbol;Acc:621615]	81917	12	protein_coding	1.38827	1.29e-07	1.51e-05
ENSRNOG00000036698	Nploc4	NPL4 homolog, ubiquitin recognition factor [Source:RGD Symbol;Acc:620794]	140639	10	protein_coding	1.38767	4.52e-07	3.05e-05
ENSRNOG00000005539	Thg1l	tRNA-histidine guanylyltransferase 1-like [Source:RGD Symbol;Acc:1359513]	303067	10	protein_coding	1.38749	7.26e-06	0.000169374
ENSRNOG00000017084	Hsd11b2	hydroxysteroid 11-beta dehydrogenase 2 [Source:RGD Symbol;Acc:2835]	25117	19	protein_coding	1.37186	0.0158474	0.0487251
ENSRNOG00000061128	Pelo	pelota homolog (Drosophila) [Source:RGD Symbol;Acc:1359591]	294754	2	protein_coding	1.36919	1.08e-05	0.000215199
ENSRNOG00000048495	Rrp12	ribosomal RNA processing 12 homolog [Source:RGD Symbol;Acc:1591867]	679127	1	protein_coding	1.35913	1.21e-05	0.000233476
ENSRNOG00000017523	H6pd	hexose-6-phosphate dehydrogenase (glucose 1-dehydrogenase) [Source:RGD Symbol;Acc:1306562]	298655	5	protein_coding	1.35601	7.38e-09	2.48e-06
ENSRNOG00000015095	Spryd7	SPRY domain containing 7 [Source:RGD Symbol;Acc:1306437]	290303	15	protein_coding	1.35385	4.93e-06	0.00013221
ENSRNOG00000039489	Tmem253	transmembrane protein 253 [Source:RGD Symbol;Acc:1597322]	690368	15	protein_coding	1.35305	0.000124644	0.00123632
ENSRNOG00000058186	Errfi1	ERBB receptor feedback inhibitor 1 [Source:RGD Symbol;Acc:1307599]	313729	5	protein_coding	1.34685	7.33e-05	0.000846141
ENSRNOG00000007710	Usp20	ubiquitin specific peptidase 20 [Source:RGD Symbol;Acc:1305621]	311856	3	protein_coding	1.34404	8.35e-06	0.000184969
ENSRNOG00000029698	Pim3	Pim-3 proto-oncogene, serine/threonine kinase [Source:RGD Symbol;Acc:620462]	NA	7	protein_coding	1.33398	1.18e-08	3.3e-06
ENSRNOG00000059203	AC133265.2		NA	8	protein_coding	1.32998	7.72e-07	4.17e-05
ENSRNOG00000001582	Bach1	BTB domain and CNC homolog 1 [Source:RGD Symbol;Acc:1306693]	304127	11	protein_coding	1.32985	4.66e-09	1.97e-06
ENSRNOG00000028064	Fhad1	forkhead-associated (FHA) phosphopeptide binding domain 1 [Source:RGD Symbol;Acc:1563444]	500577	5	protein_coding	1.32884	0.000250453	0.00204074
ENSRNOG00000018505	Cidea	cell death-inducing DFFA-like effector a [Source:RGD Symbol;Acc:1305106]	NA	18	protein_coding	1.32206	9.28e-05	0.000998778
ENSRNOG00000021265	Cds2	CDP-diacylglycerol synthase 2 [Source:RGD Symbol;Acc:621186]	114101	3	protein_coding	1.31306	1.44e-05	0.00026906
ENSRNOG00000014366	Shc3	SHC (Src homology 2 domain containing) transforming protein 3 [Source:RGD Symbol;Acc:69348]	114858	17	protein_coding	1.30995	2.04e-05	0.000341343
ENSRNOG00000048222	Nlrc5	NLR family, CARD domain containing 5 [Source:RGD Symbol;Acc:1309166]	NA	19	protein_coding	1.3026	0.00124745	0.00682378
ENSRNOG00000002331	Aldh3a1	aldehyde dehydrogenase 3 family, member A1 [Source:RGD Symbol;Acc:2088]	25375	10	protein_coding	1.3006	0.000728211	0.00460629
ENSRNOG00000008620	Smad3	SMAD family member 3 [Source:RGD Symbol;Acc:3032]	25631	8	protein_coding	1.29992	1.55e-07	1.66e-05
ENSRNOG00000054990	AABR07060133.1		NA	4	lincRNA	1.29864	2.2e-07	2.02e-05
ENSRNOG00000009033	Cntn2	contactin 2 [Source:RGD Symbol;Acc:3821]	25356	13	protein_coding	1.29711	0.0154364	0.0477993
ENSRNOG00000009131	Zc3h12a	zinc finger CCCH type containing 12A [Source:RGD Symbol;Acc:1306776]	313587	5	protein_coding	1.29315	9.83e-05	0.00104213
ENSRNOG00000009389	Ripk2	receptor-interacting serine-threonine kinase 2 [Source:RGD Symbol;Acc:1309167]	362491	5	protein_coding	1.29294	1.99e-06	7.34e-05
ENSRNOG00000020014	Myh14	myosin, heavy chain 14, non-muscle [Source:RGD Symbol;Acc:1306821]	308572	1	protein_coding	1.28425	4.4e-09	1.92e-06
ENSRNOG00000000239	Ccl7	C-C motif chemokine ligand 7 [Source:RGD Symbol;Acc:1359152]	287561	10	protein_coding	1.28371	0.00205243	0.0100475
ENSRNOG00000046053	Nudt10	nudix (nucleoside diphosphate linked moiety X)-type motif 10 [Source:RGD Symbol;Acc:1564763]	367747	X	protein_coding	1.27874	1.86e-05	0.000320454
ENSRNOG00000028545	Ahnak2	AHNAK nucleoprotein 2 [Source:RGD Symbol;Acc:1309696]	NA	6	protein_coding	1.27615	5.12e-05	0.000648788
ENSRNOG00000005538	Psmd11	proteasome 26S subunit, non-ATPase 11 [Source:RGD Symbol;Acc:1306450]	303353	10	protein_coding	1.27142	3.67e-07	2.62e-05
ENSRNOG00000019651	Slc12a4	solute carrier family 12 member 4 [Source:RGD Symbol;Acc:3687]	29501	19	protein_coding	1.26971	2.19e-07	2.02e-05
ENSRNOG00000022171	Dhx37	DEAH-box helicase 37 [Source:RGD Symbol;Acc:1306837]	288647	12	protein_coding	1.26855	9.67e-07	4.6e-05
ENSRNOG00000020608	Ppan	peter pan homolog (Drosophila) [Source:RGD Symbol;Acc:1306325]	298699	8	protein_coding	1.26632	2.04e-05	0.000341343
ENSRNOG00000054561	Isg20	interferon stimulated exonuclease gene 20 [Source:RGD Symbol;Acc:1306407]	293052	1	protein_coding	1.26449	5.93e-05	0.000717696
ENSRNOG00000014285	Ssh2	slingshot protein phosphatase 2 [Source:RGD Symbol;Acc:1309389]	303342	10	protein_coding	1.261	3.61e-07	2.6e-05
ENSRNOG00000058956	Pgpep1l	pyroglutamyl-peptidase I-like [Source:MGI Symbol;Acc:MGI:1925694]	NA	1	protein_coding	1.2523	6.29e-06	0.000155372
ENSRNOG00000007587	Tcp11l2	t-complex 11 like 2 [Source:RGD Symbol;Acc:1307494]	314683	7	protein_coding	1.25062	7.88e-07	4.2e-05
ENSRNOG00000004208	Crim1	cysteine rich transmembrane BMP regulator 1 (chordin like) [Source:RGD Symbol;Acc:1308710]	298744	6	protein_coding	1.24351	9.78e-09	2.84e-06
ENSRNOG00000023064	Catsper2	cation channel, sperm associated 2 [Source:RGD Symbol;Acc:1307620]	366174	3	protein_coding	1.24234	0.000115705	0.00116803
ENSRNOG00000006859	Insig1	insulin induced gene 1 [Source:RGD Symbol;Acc:708457]	64194	4	protein_coding	1.23949	3.78e-05	0.000526028
ENSRNOG00000012017	Otulin	OTU deubiquitinase with linear linkage specificity [Source:RGD Symbol;Acc:2324500]	100362554	2	protein_coding	1.23708	9.94e-05	0.00104983
ENSRNOG00000007136	Anxa7	annexin A7 [Source:RGD Symbol;Acc:621173]	155423	15	protein_coding	1.23174	1.29e-06	5.53e-05
ENSRNOG00000000640	Egr2	early growth response 2 [Source:RGD Symbol;Acc:621608]	114090	20	protein_coding	1.22876	0.00109234	0.00621249
ENSRNOG00000014986	Ube4b	ubiquitination factor E4B [Source:RGD Symbol;Acc:1304738]	298652	5	protein_coding	1.22593	6.1e-06	0.000151685
ENSRNOG00000033090	Ltbp1	latent transforming growth factor beta binding protein 1 [Source:RGD Symbol;Acc:68379]	59107	6	protein_coding	1.22504	2.62e-05	0.000404293
ENSRNOG00000051420	Cables2	Cdk5 and Abl enzyme substrate 2 [Source:RGD Symbol;Acc:1310089]	311703	3	protein_coding	1.22476	1.06e-05	0.000213271
ENSRNOG00000052415	Gstt2	glutathione S-transferase, theta 2 [Source:RGD Symbol;Acc:69362]	29487	20	protein_coding	1.22185	0.000214771	0.00184024
ENSRNOG00000001924	Tp63	tumor protein p63 [Source:RGD Symbol;Acc:620863]	246334	11	protein_coding	1.21937	0.000268721	0.00215424
ENSRNOG00000009244	Abhd4	abhydrolase domain containing 4 [Source:RGD Symbol;Acc:1311858]	364380	15	protein_coding	1.21796	2.11e-05	0.000348465
ENSRNOG00000017967	Asb13	ankyrin repeat and SOCS box-containing 13 [Source:RGD Symbol;Acc:1310387]	361268	17	protein_coding	1.214	1.93e-05	0.000328984
ENSRNOG00000000521	Cdkn1a	cyclin-dependent kinase inhibitor 1A [Source:RGD Symbol;Acc:69328]	114851	20	protein_coding	1.21293	0.00479235	0.0193012
ENSRNOG00000019718	Galnt15	polypeptide N-acetylgalactosaminyltransferase 15 [Source:RGD Symbol;Acc:2322081]	100360475	16	protein_coding	1.21159	0.000883111	0.00531989
ENSRNOG00000017905	Map1lc3b	microtubule-associated protein 1 light chain 3 beta [Source:RGD Symbol;Acc:621315]	NA	19	protein_coding	1.20725	2.06e-08	4.68e-06
ENSRNOG00000047656	Gaa	glucosidase, alpha, acid [Source:RGD Symbol;Acc:735227]	367562	10	protein_coding	1.20179	4.32e-09	1.92e-06
ENSRNOG00000028103	Psmd3	proteasome 26S subunit, non-ATPase 3 [Source:RGD Symbol;Acc:1311470]	287670	10	protein_coding	1.20061	1.13e-06	5.15e-05
ENSRNOG00000008364	Cat	catalase [Source:RGD Symbol;Acc:2279]	24248	3	protein_coding	1.19651	1.48e-07	1.64e-05
ENSRNOG00000026787	Disp2	dispatched RND transporter family member 2 [Source:RGD Symbol;Acc:1309569]	311324	3	protein_coding	1.19647	0.00121841	0.0067137
ENSRNOG00000053706	Lonrf1	LON peptidase N-terminal domain and ring finger 1 [Source:RGD Symbol;Acc:1562583]	306505	16	protein_coding	1.19417	1.06e-05	0.000213271
ENSRNOG00000014387	Chac1	ChaC glutathione-specific gamma-glutamylcyclotransferase 1 [Source:RGD Symbol;Acc:1307153]	362196	3	protein_coding	1.19309	0.00192574	0.00952503
ENSRNOG00000000633	Rhobtb1	Rho-related BTB domain containing 1 [Source:RGD Symbol;Acc:1306871]	NA	20	protein_coding	1.19144	3.85e-07	2.71e-05
ENSRNOG00000054347	AC113837.3		NA	13	snoRNA	1.191	0.000200065	0.0017549
ENSRNOG00000014915	Gsr	glutathione reductase [Source:RGD Symbol;Acc:621747]	116686	16	protein_coding	1.18796	4.83e-05	0.0006207
ENSRNOG00000001647	Ets2	ETS proto-oncogene 2, transcription factor [Source:RGD Symbol;Acc:1584977]	304063	11	protein_coding	1.18753	3.35e-05	0.000482685
ENSRNOG00000002520	Litaf	lipopolysaccharide-induced TNF factor [Source:RGD Symbol;Acc:69294]	65161	10	protein_coding	1.18621	8.74e-06	0.000190375
ENSRNOG00000015354	Aox1	aldehyde oxidase 1 [Source:RGD Symbol;Acc:620528]	54349	9	protein_coding	1.18251	0.000284565	0.00224809
ENSRNOG00000001724	Atp13a3	ATPase 13A3 [Source:RGD Symbol;Acc:1590881]	678704	11	protein_coding	1.18142	0.000199288	0.00174912
ENSRNOG00000050946	Fam110a	family with sequence similarity 110, member A [Source:RGD Symbol;Acc:1308904]	311535	3	protein_coding	1.176	0.0066099	0.0247103
ENSRNOG00000018183	Ubr4	ubiquitin protein ligase E3 component n-recognin 4 [Source:RGD Symbol;Acc:1563121]	313658	5	protein_coding	1.17443	7.2e-08	1.05e-05
ENSRNOG00000024410	Blvrb	biliverdin reductase B [Source:RGD Symbol;Acc:1306080]	292737	1	protein_coding	1.17306	7.76e-06	0.000175694
ENSRNOG00000036697	Mafg	v-maf avian musculoaponeurotic fibrosarcoma oncogene homolog G [Source:RGD Symbol;Acc:619953]	64188	10	protein_coding	1.17279	1.07e-06	4.99e-05
ENSRNOG00000009088	Txnrd1	thioredoxin reductase 1 [Source:RGD Symbol;Acc:61959]	58819	7	protein_coding	1.16867	1.9e-06	7.16e-05
ENSRNOG00000014368	Eif4g3	eukaryotic translation initiation factor 4 gamma, 3 [Source:RGD Symbol;Acc:1311370]	298573	5	protein_coding	1.16672	1.31e-08	3.52e-06
ENSRNOG00000055769	AABR07054286.1		NA	3	protein_coding	1.16288	0.0010644	0.0060895
ENSRNOG00000006090	Ucn	urocortin [Source:RGD Symbol;Acc:3929]	29151	6	protein_coding	1.16221	0.00251875	0.0118178
ENSRNOG00000027940	Plppr3	phospholipid phosphatase related 3 [Source:RGD Symbol;Acc:727823]	314614	7	protein_coding	1.16139	0.00805774	0.0288258
ENSRNOG00000021131	Fam63a	family with sequence similarity 63, member A [Source:RGD Symbol;Acc:1559660]	310665	2	protein_coding	1.16129	2.68e-06	9.14e-05
ENSRNOG00000013409	Gclm	glutamate cysteine ligase, modifier subunit [Source:RGD Symbol;Acc:619871]	29739	2	protein_coding	1.16104	0.000266616	0.00214876
ENSRNOG00000035620	Mir22	microRNA 22 [Source:RGD Symbol;Acc:2325597]	NA	10	miRNA	1.16072	0.0121985	0.0397366
ENSRNOG00000033567	Musk	muscle associated receptor tyrosine kinase [Source:RGD Symbol;Acc:3211]	81725	5	protein_coding	1.1591	0.00551438	0.021512
ENSRNOG00000010592	Slc25a27	solute carrier family 25, member 27 [Source:RGD Symbol;Acc:620787]	NA	9	protein_coding	1.15846	0.000241787	0.00199729
ENSRNOG00000019132	Fv1	Friend virus susceptibility 1 [Source:RGD Symbol;Acc:1309326]	308568	1	protein_coding	1.15754	4.23e-06	0.000119876
ENSRNOG00000052013	AC113837.2		NA	13	snoRNA	1.15731	8.11e-06	0.000181261
ENSRNOG00000009068	Phlda3	pleckstrin homology-like domain, family A, member 3 [Source:RGD Symbol;Acc:1310502]	363989	13	protein_coding	1.15514	1.81e-05	0.000313843
ENSRNOG00000012951	Kctd9	potassium channel tetramerization domain containing 9 [Source:RGD Symbol;Acc:1312010]	364410	15	protein_coding	1.15441	8.66e-06	0.000189419
ENSRNOG00000022838	Cnksr1	connector enhancer of kinase suppressor of Ras 1 [Source:RGD Symbol;Acc:1311879]	298545	5	protein_coding	1.15347	9.67e-08	1.23e-05
ENSRNOG00000052394	AC141136.1		NA	11	lincRNA	1.15099	0.000106711	0.00110437
ENSRNOG00000059467	AABR07033564.2		NA	11	lincRNA	1.1509	4.16e-07	2.89e-05
ENSRNOG00000015434	Midn	midnolin [Source:RGD Symbol;Acc:1309629]	314623	7	protein_coding	1.14851	0.000907395	0.00543246
ENSRNOG00000014268	Abca2	ATP binding cassette subfamily A member 2 [Source:RGD Symbol;Acc:620238]	79248	3	protein_coding	1.14693	3.94e-06	0.000116385
ENSRNOG00000018780	Sh3rf2	SH3 domain containing ring finger 2 [Source:RGD Symbol;Acc:1308415]	307472	18	protein_coding	1.14545	0.00627633	0.0237697
ENSRNOG00000050113	AABR07030019.1		NA	10	pseudogene	1.14491	0.000167363	0.00154934
ENSRNOG00000010488	Zmiz1	zinc finger, MIZ-type containing 1 [Source:RGD Symbol;Acc:1311620]	361103	16	protein_coding	1.14316	2.81e-06	9.45e-05
ENSRNOG00000005731	Birc3	baculoviral IAP repeat-containing 3 [Source:RGD Symbol;Acc:621282]	78971	8	protein_coding	1.14142	0.000759958	0.00475424
ENSRNOG00000055984	Adrm1	adhesion regulating molecule 1 [Source:RGD Symbol;Acc:69248]	65138	3	protein_coding	1.13962	1.55e-06	6.23e-05
ENSRNOG00000027368	LOC100910875	protein FAM100A-like [Source:RGD Symbol;Acc:6496445]	100910875	10	protein_coding	1.13873	0.000120257	0.00120575
ENSRNOG00000013064	Lrp8	LDL receptor related protein 8 [Source:RGD Symbol;Acc:1305729]	362558	5	protein_coding	1.13851	0.00162034	0.00832347
ENSRNOG00000027194	Sgsm2	small G protein signaling modulator 2 [Source:RGD Symbol;Acc:1306957]	303304	10	protein_coding	1.13369	0.00161908	0.00831984
ENSRNOG00000000323	Prdm1	PR domain 1 [Source:RGD Symbol;Acc:1311765]	309871	20	protein_coding	1.13144	0.000785132	0.00487052
ENSRNOG00000053782	AABR07049119.2		NA	5	misc_RNA	1.13049	0.00133894	0.00723623
ENSRNOG00000003835	Slc43a2	solute carrier family 43 member 2 [Source:RGD Symbol;Acc:1305819]	287532	10	protein_coding	1.12996	0.000458509	0.00322439
ENSRNOG00000003300	Btg2	BTG family, member 2 [Source:RGD Symbol;Acc:2225]	29619	13	protein_coding	1.12992	0.00164021	0.00840216
ENSRNOG00000010170	Tubb4b	tubulin, beta 4B class IVb [Source:RGD Symbol;Acc:735101]	NA	3	protein_coding	1.12968	1.66e-05	0.000299166
ENSRNOG00000060248	Chchd6	coiled-coil-helix-coiled-coil-helix domain containing 6 [Source:RGD Symbol;Acc:1304561]	297436	4	protein_coding	1.12958	0.00406275	0.0170306
ENSRNOG00000018824	Slc7a5	solute carrier family 7 member 5 [Source:RGD Symbol;Acc:620639]	50719	19	protein_coding	1.12848	0.000580445	0.00387374
ENSRNOG00000036678	Aspscr1	alveolar soft part sarcoma chromosome region, candidate 1 (human) [Source:RGD Symbol;Acc:1588666]	NA	10	protein_coding	1.12362	8.74e-07	4.36e-05
ENSRNOG00000020552	Fosl1	FOS like 1, AP-1 trancription factor subunit [Source:RGD Symbol;Acc:2627]	25445	1	protein_coding	1.11969	0.000707065	0.00449561
ENSRNOG00000017114	Synj2	synaptojanin 2 [Source:RGD Symbol;Acc:69436]	84018	1	protein_coding	1.1192	1.7e-06	6.64e-05
ENSRNOG00000008961	Mapre3	microtubule-associated protein, RP/EB family, member 3 [Source:RGD Symbol;Acc:1359297]	298848	6	protein_coding	1.11902	1.78e-05	0.000311321
ENSRNOG00000010235	Pkig	protein kinase (cAMP-dependent, catalytic) inhibitor gamma [Source:RGD Symbol;Acc:628775]	266709	3	protein_coding	1.11842	8.02e-05	0.00089773
ENSRNOG00000002660	Magee1	MAGE family member E1 [Source:RGD Symbol;Acc:1560259]	317232	X	protein_coding	1.11677	3.56e-07	2.6e-05
ENSRNOG00000001877	Med15	mediator complex subunit 15 [Source:RGD Symbol;Acc:1307560]	360743	11	protein_coding	1.11657	3.87e-06	0.000115908
ENSRNOG00000017428	Map1b	microtubule-associated protein 1B [Source:RGD Symbol;Acc:3043]	29456	2	protein_coding	1.11324	1.63e-05	0.000296157
ENSRNOG00000038106	Map1lc3b2	microtubule-associated protein 1 light chain 3 beta 2 [Source:RGD Symbol;Acc:2323116]	NA	16	protein_coding	1.11211	1.26e-07	1.51e-05
ENSRNOG00000053679	AABR07060862.1		NA	4	lincRNA	1.11178	0.000196615	0.00173753
ENSRNOG00000020938	Ppp1r15a	protein phosphatase 1, regulatory subunit 15A [Source:RGD Symbol;Acc:621526]	171071	1	protein_coding	1.1108	7.66e-05	0.000867132
ENSRNOG00000000979	Bri3bp	Bri3 binding protein [Source:RGD Symbol;Acc:1561711]	498176	12	protein_coding	1.10942	0.000137614	0.00133279
ENSRNOG00000010553	Pnma1	paraneoplastic Ma antigen 1 [Source:RGD Symbol;Acc:621230]	170636	6	protein_coding	1.10796	0.000932602	0.00553239
ENSRNOG00000060401	Dusp13	dual specificity phosphatase 13 [Source:RGD Symbol;Acc:1359712]	NA	15	protein_coding	1.10788	3.52e-12	1.74e-08
ENSRNOG00000031814	Sort1	sortilin 1 [Source:RGD Symbol;Acc:619999]	83576	2	protein_coding	1.10423	3.91e-06	0.000116004
ENSRNOG00000019990	RGD1566239	similar to RIKEN cDNA 2810428I15 [Source:RGD Symbol;Acc:1566239]	306348	16	protein_coding	1.10374	6.76e-05	0.00079165
ENSRNOG00000049952	Gucd1	guanylyl cyclase domain containing 1 [Source:RGD Symbol;Acc:1597571]	NA	20	protein_coding	1.10314	5.85e-05	0.000709878
ENSRNOG00000057823	Ubc	ubiquitin C [Source:RGD Symbol;Acc:621244]	50522	12	protein_coding	1.09995	0.00020092	0.00175673
ENSRNOG00000012274	Ddi2	DNA-damage inducible protein 2 [Source:RGD Symbol;Acc:1311815]	313668	5	protein_coding	1.09659	3.83e-06	0.000115335
ENSRNOG00000007184	LOC103690170	uncharacterized LOC103690170 [Source:RGD Symbol;Acc:9288399]	299330	6	protein_coding	1.0946	4.24e-05	0.000567326
ENSRNOG00000019667	Ppfibp2	PPFIA binding protein 2 [Source:RGD Symbol;Acc:1565383]	308918	1	protein_coding	1.09228	3.48e-05	0.000496528
ENSRNOG00000057017	AABR07030563.1		NA	10	lincRNA	1.09126	0.00343944	0.014987
ENSRNOG00000034241	Set	SET nuclear proto-oncogene [Source:RGD Symbol;Acc:1307467]	307947	19	protein_coding	1.09109	0.000213712	0.00183329
ENSRNOG00000053560	Rhou	ras homolog family member U [Source:MGI Symbol;Acc:MGI:1916831]	NA	19	protein_coding	1.08644	2.25e-05	0.000365591
ENSRNOG00000050404	Pmepa1	prostate transmembrane protein, androgen induced 1 [Source:RGD Symbol;Acc:1308255]	311676	3	protein_coding	1.08408	0.00136876	0.00733961
ENSRNOG00000046028	Haus6	HAUS augmin-like complex, subunit 6 [Source:MGI Symbol;Acc:MGI:1923389]	NA	5	protein_coding	1.08266	9.75e-06	0.000201828
ENSRNOG00000058038	AABR07024877.1		NA	16	protein_coding	1.07994	0.00513806	0.0203603
ENSRNOG00000015852	Arhgap35	Rho GTPase activating protein 35 [Source:RGD Symbol;Acc:1308738]	306400	1	protein_coding	1.06668	2.67e-08	5.56e-06
ENSRNOG00000016452	Creb3	cAMP responsive element binding protein 3 [Source:RGD Symbol;Acc:1308831]	298400	5	protein_coding	1.06614	8.89e-05	0.000971273
ENSRNOG00000009934	Emc3	ER membrane protein complex subunit 3 [Source:RGD Symbol;Acc:1311566]	312640	4	protein_coding	1.06374	5.1e-08	8.56e-06
ENSRNOG00000043225	Zfp771	zinc finger protein 771 [Source:RGD Symbol;Acc:1305903]	308992	1	protein_coding	1.06347	0.000150173	0.00142916
ENSRNOG00000004498	Scin	scinderin [Source:RGD Symbol;Acc:735034]	298975	6	protein_coding	1.06313	0.0025213	0.011826
ENSRNOG00000013631	Slc31a2	solute carrier family 31 member 2 [Source:RGD Symbol;Acc:1307963]	298091	5	protein_coding	1.06223	1.47e-07	1.64e-05
ENSRNOG00000018564	Nup93	nucleoporin 93 [Source:RGD Symbol;Acc:1311525]	291874	19	protein_coding	1.06163	3.42e-06	0.000107507
ENSRNOG00000055652	AC113837.4		NA	13	snoRNA	1.06142	0.000155298	0.00146473
ENSRNOG00000060649	AC113837.10		NA	13	snoRNA	1.06079	0.000137082	0.00132938
ENSRNOG00000012772	Nqo1	NAD(P)H quinone dehydrogenase 1 [Source:RGD Symbol;Acc:2503]	24314	19	protein_coding	1.05981	0.00142421	0.00755747
ENSRNOG00000018809	Psmd5	proteasome 26S subunit, non-ATPase 5 [Source:RGD Symbol;Acc:1308434]	296651	3	protein_coding	1.05925	5.34e-05	0.00066776
ENSRNOG00000020148	Il4i1	interleukin 4 induced 1 [Source:RGD Symbol;Acc:1304831]	100360621	1	protein_coding	1.05898	4.47e-07	3.04e-05
ENSRNOG00000003108	Acbd4	acyl-CoA binding domain containing 4 [Source:RGD Symbol;Acc:1308404]	303577	10	protein_coding	1.05689	0.000371384	0.00275344
ENSRNOG00000004362	Rps6ka5	ribosomal protein S6 kinase A5 [Source:RGD Symbol;Acc:1308336]	314384	6	protein_coding	1.05319	2.12e-05	0.000350997
ENSRNOG00000019161	Cpeb1	cytoplasmic polyadenylation element binding protein 1 [Source:RGD Symbol;Acc:1310421]	293056	1	protein_coding	1.05274	1.81e-06	6.92e-05
ENSRNOG00000049771	Gstt1	glutathione S-transferase theta 1 [Source:RGD Symbol;Acc:2765]	25260	20	protein_coding	1.05239	0.000403387	0.00293241
ENSRNOG00000062188	NA	NA	NA	NA	NA	1.05217	0.000421778	0.00302947
ENSRNOG00000014350	Cyr61	cysteine-rich, angiogenic inducer, 61 [Source:RGD Symbol;Acc:620763]	83476	2	protein_coding	1.05158	0.00183968	0.00919459
ENSRNOG00000014742	Ankrd13b	ankyrin repeat domain 13B [Source:RGD Symbol;Acc:1564005]	360575	10	protein_coding	1.05052	7.6e-06	0.000173361
ENSRNOG00000054989	Grhl1	grainyhead-like 1 (Drosophila) [Source:MGI Symbol;Acc:MGI:2182540]	NA	6	protein_coding	1.05032	0.00174669	0.00880728
ENSRNOG00000020337	Sla2	Src-like-adaptor 2 [Source:RGD Symbol;Acc:1562071]	499931	3	protein_coding	1.04585	0.00376756	0.0160572
ENSRNOG00000016288	Tcea2	transcription elongation factor A2 [Source:RGD Symbol;Acc:61825]	29575	3	protein_coding	1.04566	0.000153693	0.00145424
ENSRNOG00000057601	AABR07044080.2		NA	19	pseudogene	1.04318	0.000133022	0.00130196
ENSRNOG00000022863	Lingo4	leucine rich repeat and Ig domain containing 4 [Source:RGD Symbol;Acc:1562025]	499668	2	protein_coding	1.0402	0.0132099	0.0422403
ENSRNOG00000007426	Tmem64	transmembrane protein 64 [Source:RGD Symbol;Acc:1596128]	689176	5	protein_coding	1.03966	1.39e-05	0.000262115
ENSRNOG00000010019	Fam166a	family with sequence similarity 166, member A [Source:RGD Symbol;Acc:1562762]	311797	3	protein_coding	1.03939	0.000161704	0.0015069
ENSRNOG00000043300	Enho	energy homeostasis associated [Source:RGD Symbol;Acc:6487582]	100912292	5	protein_coding	1.03933	0.000237204	0.0019719
ENSRNOG00000020843	LOC100360087	ferritin light chain 1-like [Source:RGD Symbol;Acc:2322860]	29292	1	protein_coding	1.03892	0.000425641	0.00304391
ENSRNOG00000003625	Ubxn4	UBX domain protein 4 [Source:RGD Symbol;Acc:1307451]	304766	13	protein_coding	1.03882	7.05e-06	0.000166651
ENSRNOG00000019751	Cyb5r2	cytochrome b5 reductase 2 [Source:RGD Symbol;Acc:1308421]	365345	1	protein_coding	1.03702	0.00033426	0.00253897
ENSRNOG00000000848	Gpank1	G patch domain and ankyrin repeats 1 [Source:RGD Symbol;Acc:1303304]	415064	20	protein_coding	1.03681	1.51e-05	0.000279282
ENSRNOG00000046949	Kcnb1	potassium voltage-gated channel subfamily B member 1 [Source:RGD Symbol;Acc:2954]	25736	3	protein_coding	1.03638	0.00132132	0.00716048
ENSRNOG00000052564	Gpx3	glutathione peroxidase 3 [Source:RGD Symbol;Acc:69224]	64317	10	protein_coding	1.03569	0.000113592	0.0011522
ENSRNOG00000012582	Eif4ebp1	eukaryotic translation initiation factor 4E binding protein 1 [Source:RGD Symbol;Acc:620259]	116636	16	protein_coding	1.02896	2.55e-05	0.000400066
ENSRNOG00000009596	Zswim8	zinc finger, SWIM-type containing 8 [Source:RGD Symbol;Acc:1309414]	NA	15	protein_coding	1.02776	0.000807933	0.00497648
ENSRNOG00000031163	Nfkbiz	NFKB inhibitor zeta [Source:RGD Symbol;Acc:1310834]	304005	11	protein_coding	1.0262	0.000126353	0.00124909
ENSRNOG00000013564	Dok3	docking protein 3 [Source:RGD Symbol;Acc:1311840]	306760	17	protein_coding	1.02592	0.00298833	0.0134329
ENSRNOG00000014187	Igf1r	insulin-like growth factor 1 receptor [Source:RGD Symbol;Acc:2869]	25718	1	protein_coding	1.02556	7.59e-08	1.07e-05
ENSRNOG00000047714	Tmem37	transmembrane protein 37 [Source:RGD Symbol;Acc:628689]	245953	13	protein_coding	1.02544	0.00243831	0.0115208
ENSRNOG00000030616	Slc25a45	solute carrier family 25, member 45 [Source:RGD Symbol;Acc:1589953]	689625	1	protein_coding	1.0228	0.000424852	0.00304268
ENSRNOG00000025601	Topaz1	testis and ovary specific PAZ domain containing 1 [Source:RGD Symbol;Acc:1563398]	301075	8	protein_coding	1.02153	0.0127592	0.0411101
ENSRNOG00000013397	Foxo1	forkhead box O1 [Source:RGD Symbol;Acc:620283]	84482	2	protein_coding	1.02033	0.000172113	0.00158491
ENSRNOG00000019413	Atg16l2	autophagy related 16-like 2 [Source:RGD Symbol;Acc:1311400]	308865	1	protein_coding	1.0191	0.000221317	0.00187461
ENSRNOG00000004361	Parp10	poly (ADP-ribose) polymerase family, member 10 [Source:RGD Symbol;Acc:7744876]	NA	7	protein_coding	1.01842	0.000211971	0.00182153
ENSRNOG00000021478	Tpd52l1	tumor protein D52-like 1 [Source:RGD Symbol;Acc:1594796]	689256	1	protein_coding	1.017	2.32e-07	2.08e-05
ENSRNOG00000012262	Depdc7	DEP domain containing 7 [Source:RGD Symbol;Acc:1309720]	295971	3	protein_coding	1.01662	0.00052506	0.00359932
ENSRNOG00000050419	Avil	advillin [Source:RGD Symbol;Acc:620301]	79253	7	protein_coding	1.01645	1.74e-05	0.000307267
ENSRNOG00000052730	Psmb3	proteasome subunit beta 3 [Source:RGD Symbol;Acc:61875]	29676	10	protein_coding	1.0164	0.000103066	0.00107797
ENSRNOG00000020242	Art5	ADP-ribosyltransferase 5 [Source:RGD Symbol;Acc:628834]	259167	1	protein_coding	1.01547	6.4e-06	0.000156447
ENSRNOG00000003291	Creg1	cellular repressor of E1A-stimulated genes 1 [Source:RGD Symbol;Acc:1306804]	289185	13	protein_coding	1.01206	6.5e-05	0.000768156
ENSRNOG00000008810	Nsmf	NMDA receptor synaptonuclear signaling and neuronal migration factor [Source:RGD Symbol;Acc:619819]	117536	3	protein_coding	1.01205	2.16e-05	0.000355036
ENSRNOG00000010428	Bahd1	bromo adjacent homology domain containing 1 [Source:RGD Symbol;Acc:1563127]	362194	3	protein_coding	1.01189	2.82e-08	5.63e-06
ENSRNOG00000020878	Keap1	Kelch-like ECH-associated protein 1 [Source:RGD Symbol;Acc:621619]	117519	8	protein_coding	1.01144	7.9e-07	4.2e-05
ENSRNOG00000048847	Wdr17	WD repeat domain 17 [Source:RGD Symbol;Acc:1590843]	364653	16	protein_coding	1.00867	0.0157629	0.0485408
ENSRNOG00000019868	Psma5	proteasome subunit alpha 5 [Source:RGD Symbol;Acc:61848]	29672	2	protein_coding	1.00532	8.52e-05	0.000936873
ENSRNOG00000053325			NA	2	protein_coding	1.00509	0.000290367	0.00227932
ENSRNOG00000016659	Habp2	hyaluronan binding protein 2 [Source:RGD Symbol;Acc:1302979]	292126	1	protein_coding	1.00415	0.00106044	0.00607861
ENSRNOG00000021438	Tuba1c	tubulin, alpha 1C [Source:RGD Symbol;Acc:1307226]	300218	7	protein_coding	1.00385	0.0085247	0.0301031
ENSRNOG00000007947	Fam13a	family with sequence similarity 13, member A [Source:RGD Symbol;Acc:1309807]	362378	4	protein_coding	1.00361	9.64e-06	0.000200676
ENSRNOG00000043707	AABR07003186.1		NA	1	miRNA	1.00353	0.00786952	0.028336
ENSRNOG00000057978	AABR07028997.1		NA	10	protein_coding	1.00277	0.00231386	0.01106
ENSRNOG00000048660	Gsg2	germ cell associated 2 (haspin) [Source:RGD Symbol;Acc:1596276]	687827	10	protein_coding	1.00142	8.92e-05	0.000973759
ENSRNOG00000061630	AABR07009834.1		NA	2	protein_coding	-1.00532	0.000541563	0.00369087
ENSRNOG00000010681	Pitx2	paired-like homeodomain 2 [Source:RGD Symbol;Acc:3331]	54284	2	protein_coding	-1.00536	6.88e-06	0.000164191
ENSRNOG00000014338	Slc25a25	solute carrier family 25 member 25 [Source:RGD Symbol;Acc:628666]	246771	3	protein_coding	-1.00694	0.000638948	0.00416988
ENSRNOG00000053122	Scn1a	sodium voltage-gated channel alpha subunit 1 [Source:RGD Symbol;Acc:69364]	81574	3	protein_coding	-1.00702	0.006844	0.0254375
ENSRNOG00000012383	Ndufc2	NADH:ubiquinone oxidoreductase subunit C2 [Source:RGD Symbol;Acc:1307511]	293130	1	protein_coding	-1.00721	1.94e-06	7.18e-05
ENSRNOG00000016190	Coq9	coenzyme Q9 [Source:RGD Symbol;Acc:1586040]	498909	19	protein_coding	-1.00735	2.85e-06	9.5e-05
ENSRNOG00000012952	Lrig1	leucine-rich repeats and immunoglobulin-like domains 1 [Source:RGD Symbol;Acc:1306788]	312574	4	protein_coding	-1.01166	3.83e-06	0.000115335
ENSRNOG00000016697	Lrrc56	leucine rich repeat containing 56 [Source:RGD Symbol;Acc:1311654]	365389	1	protein_coding	-1.01339	0.00352154	0.0152638
ENSRNOG00000000525	Pi16	peptidase inhibitor 16 [Source:RGD Symbol;Acc:1304760]	294312	20	protein_coding	-1.02026	3.15e-05	0.00046036
ENSRNOG00000008056	Ankrd9	ankyrin repeat domain 9 [Source:RGD Symbol;Acc:1307662]	314457	6	protein_coding	-1.02027	0.00517943	0.0204974
ENSRNOG00000060021	Txlnb	taxilin beta [Source:RGD Symbol;Acc:1307979]	308622	1	protein_coding	-1.02145	4.17e-06	0.000118954
ENSRNOG00000019265	Pcdh12	protocadherin 12 [Source:RGD Symbol;Acc:619917]	116808	18	protein_coding	-1.02274	6.11e-08	9.57e-06
ENSRNOG00000003066	Wnt9a	wingless-type MMTV integration site family, member 9A [Source:RGD Symbol;Acc:1305018]	287357	10	protein_coding	-1.02282	0.00700236	0.0258688
ENSRNOG00000003965	Amelx	amelogenin, X-linked [Source:RGD Symbol;Acc:2107]	29160	X	protein_coding	-1.02301	0.00256955	0.0119991
ENSRNOG00000018522	LOC100911186	enoyl-CoA hydratase, mitochondrial-like [Source:RGD Symbol;Acc:6494098]	140547	1	protein_coding	-1.02306	0.000294065	0.00229859
ENSRNOG00000055455	Ly49si2	immunoreceptor Ly49si2 [Source:RGD Symbol;Acc:1359240]	494207	4	protein_coding	-1.02353	0.00513616	0.0203588
ENSRNOG00000019223	Atp5c1	ATP synthase, H+ transporting, mitochondrial F1 complex, gamma polypeptide 1 [Source:RGD Symbol;Acc:620011]	116550	17	protein_coding	-1.02376	2.15e-07	2e-05
ENSRNOG00000022953	Ccdc163	coiled-coil domain containing 163 [Source:RGD Symbol;Acc:1564486]	298442	5	protein_coding	-1.02637	1.19e-05	0.000231182
ENSRNOG00000003463	Srebf1	sterol regulatory element binding transcription factor 1 [Source:RGD Symbol;Acc:69423]	78968	10	protein_coding	-1.02689	0.00317932	0.0141075
ENSRNOG00000002159	Gpat3	glycerol-3-phosphate acyltransferase 3 [Source:RGD Symbol;Acc:1565703]	305166	14	protein_coding	-1.02722	0.00260803	0.0121099
ENSRNOG00000003869	Sod3	superoxide dismutase 3, extracellular [Source:RGD Symbol;Acc:3733]	25352	14	protein_coding	-1.02871	0.000138858	0.00134308
ENSRNOG00000011849	Ndufs1	NADH dehydrogenase (ubiquinone) Fe-S protein 1 [Source:RGD Symbol;Acc:1359670]	301458	9	protein_coding	-1.02951	6.65e-08	9.93e-06
ENSRNOG00000029212	Vcan	versican [Source:RGD Symbol;Acc:619940]	114122	2	protein_coding	-1.03	0.00113921	0.00640841
ENSRNOG00000026044	Prrg1	proline rich and Gla domain 1 [Source:RGD Symbol;Acc:1561320]	363472	X	protein_coding	-1.0312	8.97e-06	0.000193739
ENSRNOG00000024620	Mamdc2	MAM domain containing 2 [Source:MGI Symbol;Acc:MGI:1918988]	309410	1	protein_coding	-1.03416	2.36e-06	8.46e-05
ENSRNOG00000016855	B3galnt2	beta-1,3-N-acetylgalactosaminyltransferase 2 [Source:RGD Symbol;Acc:1306946]	291212	17	protein_coding	-1.03495	2.86e-05	0.000434185
ENSRNOG00000019057	Prkcq	protein kinase C, theta [Source:RGD Symbol;Acc:620968]	85420	17	protein_coding	-1.03521	0.000692664	0.0044288
ENSRNOG00000053562	Arx	aristaless related homeobox [Source:RGD Symbol;Acc:1562672]	317268	X	protein_coding	-1.03534	0.00020077	0.00175673
ENSRNOG00000003163	Sdhc	succinate dehydrogenase complex subunit C [Source:RGD Symbol;Acc:1359454]	289217	13	protein_coding	-1.0359	4.85e-07	3.2e-05
ENSRNOG00000049361	Gas7	growth arrest specific 7 [Source:RGD Symbol;Acc:621550]	85246	10	protein_coding	-1.03615	7.25e-06	0.000169374
ENSRNOG00000000906	Medag	mesenteric estrogen-dependent adipogenesis [Source:RGD Symbol;Acc:1307396]	360757	12	protein_coding	-1.03771	2.67e-09	1.64e-06
ENSRNOG00000003283	Rcsd1	RCSD domain containing 1 [Source:RGD Symbol;Acc:1304715]	360872	13	protein_coding	-1.03908	2.88e-05	0.00043557
ENSRNOG00000058993	AABR07062183.1		NA	4	protein_coding	-1.04126	2.56e-05	0.000400066
ENSRNOG00000015655	Ptgfrn	prostaglandin F2 receptor inhibitor [Source:RGD Symbol;Acc:3437]	29602	2	protein_coding	-1.04251	9.24e-08	1.19e-05
ENSRNOG00000026286	Nhlrc1	NHL repeat containing E3 ubiquitin protein ligase 1 [Source:RGD Symbol;Acc:735081]	364682	17	protein_coding	-1.04269	0.000438614	0.00310962
ENSRNOG00000012422	Tnik	TRAF2 and NCK interacting kinase [Source:RGD Symbol;Acc:1561817]	294917	2	protein_coding	-1.04334	0.00018263	0.00165194
ENSRNOG00000012481	Ppm1j	protein phosphatase, Mg2+/Mn2+ dependent, 1J [Source:RGD Symbol;Acc:1359104]	295341	2	protein_coding	-1.04386	3.88e-06	0.000116004
ENSRNOG00000016033	Endog	endonuclease G [Source:RGD Symbol;Acc:1310763]	362100	3	protein_coding	-1.04392	2.08e-05	0.000345672
ENSRNOG00000008609	Capn3	calpain 3 [Source:RGD Symbol;Acc:2269]	29155	3	protein_coding	-1.04634	0.000112123	0.001142
ENSRNOG00000017820	Nqo2	NAD(P)H quinone dehydrogenase 2 [Source:RGD Symbol;Acc:1303320]	291084	17	protein_coding	-1.04758	4.57e-05	0.000594236
ENSRNOG00000015858	Hyal1	hyaluronoglucosaminidase 1 [Source:RGD Symbol;Acc:1303060]	367166	8	protein_coding	-1.04789	0.00013703	0.00132938
ENSRNOG00000016180	Pdp1	pyruvate dehyrogenase phosphatase catalytic subunit 1 [Source:RGD Symbol;Acc:620393]	54705	5	protein_coding	-1.04841	3.94e-05	0.000536698
ENSRNOG00000003762	Smarca1	SWI/SNF related, matrix associated, actin dependent regulator of chromatin, subfamily a, member 1 [Source:RGD Symbol;Acc:1561046]	317575	X	protein_coding	-1.04939	0.000655235	0.00424454
ENSRNOG00000012457	Cyc1	cytochrome c-1 [Source:RGD Symbol;Acc:1306597]	300047	7	protein_coding	-1.05134	2.39e-06	8.46e-05
ENSRNOG00000054957	Sfrp4	secreted frizzled-related protein 4 [Source:RGD Symbol;Acc:621075]	89803	17	protein_coding	-1.05136	0.00185025	0.00922255
ENSRNOG00000010697	Hadh	hydroxyacyl-CoA dehydrogenase [Source:RGD Symbol;Acc:69321]	113965	2	protein_coding	-1.05152	1.64e-07	1.69e-05
ENSRNOG00000003736	Col5a2	collagen, type V, alpha 2 [Source:RGD Symbol;Acc:70921]	85250	9	protein_coding	-1.0531	0.000259983	0.00210449
ENSRNOG00000058975	Iqsec2	IQ motif and Sec7 domain 2 [Source:RGD Symbol;Acc:1596452]	685244	X	protein_coding	-1.05392	2.96e-05	0.000443343
ENSRNOG00000016678	Angptl2	angiopoietin-like 2 [Source:RGD Symbol;Acc:620004]	171100	3	protein_coding	-1.05707	1.75e-06	6.78e-05
ENSRNOG00000016846	Pik3cd	phosphatidylinositol-4,5-bisphosphate 3-kinase, catalytic subunit delta [Source:RGD Symbol;Acc:1310990]	366508	5	protein_coding	-1.05802	2.39e-05	0.000380151
ENSRNOG00000010277	Idh3a	isocitrate dehydrogenase 3 (NAD+) alpha [Source:RGD Symbol;Acc:70889]	114096	8	protein_coding	-1.05976	1.06e-06	4.98e-05
ENSRNOG00000046280	Tceal5	transcription elongation factor A like 5 [Source:RGD Symbol;Acc:1594149]	680282	X	protein_coding	-1.0606	0.00026578	0.0021432
ENSRNOG00000047531	Ccdc57	coiled-coil domain containing 57 [Source:MGI Symbol;Acc:MGI:1918526]	NA	10	protein_coding	-1.0641	0.00365527	0.0157099
ENSRNOG00000002429	Zcchc5	zinc finger CCHC-type containing 5 [Source:RGD Symbol;Acc:1564805]	NA	X	protein_coding	-1.06644	0.00252557	0.0118406
ENSRNOG00000012415	Mpc1	mitochondrial pyruvate carrier 1 [Source:RGD Symbol;Acc:620902]	171087	1	protein_coding	-1.06811	3.52e-06	0.000109514
ENSRNOG00000004882	Capn6	calpain 6 [Source:RGD Symbol;Acc:70960]	83685	X	protein_coding	-1.06876	0.000131312	0.00128864
ENSRNOG00000047322	Crb3	crumbs 3, cell polarity complex component [Source:RGD Symbol;Acc:1565035]	301112	9	protein_coding	-1.07179	0.00465864	0.0189173
ENSRNOG00000013971	Psat1	phosphoserine aminotransferase 1 [Source:RGD Symbol;Acc:735170]	293820	1	protein_coding	-1.07347	0.00450978	0.0184547
ENSRNOG00000047491	AABR07037520.1		NA	X	protein_coding	-1.07385	0.00468576	0.0189857
ENSRNOG00000016432	LOC56764	dnaj-like protein [Source:RGD Symbol;Acc:708544]	56764	2	protein_coding	-1.0741	0.00557861	0.0217111
ENSRNOG00000058249	Pgk1	phosphoglycerate kinase 1 [Source:RGD Symbol;Acc:619878]	24644	X	protein_coding	-1.07496	2.75e-08	5.63e-06
ENSRNOG00000019926	Ramp1	receptor activity modifying protein 1 [Source:RGD Symbol;Acc:61870]	58965	9	protein_coding	-1.07535	0.000268597	0.00215424
ENSRNOG00000057988	Pfkm	phosphofructokinase, muscle [Source:RGD Symbol;Acc:68419]	65152	7	protein_coding	-1.07583	3.91e-06	0.000116004
ENSRNOG00000010047	Ddit4l	DNA-damage-inducible transcript 4-like [Source:RGD Symbol;Acc:2322961]	140582	2	protein_coding	-1.07642	0.00721004	0.0264458
ENSRNOG00000032472	Adgrg2	adhesion G protein-coupled receptor G2 [Source:RGD Symbol;Acc:628618]	266735	X	protein_coding	-1.07712	1.5e-06	6.11e-05
ENSRNOG00000007235	Atp5g1	ATP synthase, H+ transporting, mitochondrial Fo complex, subunit C1 (subunit 9) [Source:RGD Symbol;Acc:61933]	29754	10	protein_coding	-1.07744	3.39e-06	0.000106907
ENSRNOG00000002028	Tmem50b	transmembrane protein 50B [Source:RGD Symbol;Acc:1307561]	360698	11	protein_coding	-1.07881	6.9e-10	6e-07
ENSRNOG00000008536	Actc1	actin, alpha, cardiac muscle 1 [Source:RGD Symbol;Acc:2026]	29275	3	protein_coding	-1.0793	0.0100913	0.0343398
ENSRNOG00000007102	Acss1	acyl-CoA synthetase short-chain family member 1 [Source:RGD Symbol;Acc:1306246]	296259	3	protein_coding	-1.08171	0.00229196	0.0109766
ENSRNOG00000010111	Exoc3l4	exocyst complex component 3-like 4 [Source:RGD Symbol;Acc:1307749]	299338	6	protein_coding	-1.08173	8.96e-05	0.000977535
ENSRNOG00000005451	Dnah11	dynein, axonemal, heavy chain 11 [Source:RGD Symbol;Acc:621088]	117253	6	protein_coding	-1.08382	0.00191752	0.00950024
ENSRNOG00000019504	Adprhl1	ADP-ribosylhydrolase like 1 [Source:RGD Symbol;Acc:1305641]	361180	16	protein_coding	-1.08405	0.000853469	0.00518781
ENSRNOG00000056596	Alas1	5'-aminolevulinate synthase 1 [Source:RGD Symbol;Acc:68392]	65155	8	protein_coding	-1.08455	4.01e-07	2.8e-05
ENSRNOG00000001596	Atp5g3	ATP synthase, H+ transporting, mitochondrial Fo complex, subunit C3 (subunit 9) [Source:RGD Symbol;Acc:620052]	114630	3	protein_coding	-1.08543	6.53e-07	3.76e-05
ENSRNOG00000053334	Stmn4	stathmin 4 [Source:RGD Symbol;Acc:69349]	79423	15	protein_coding	-1.08884	0.0032567	0.0143685
ENSRNOG00000038218	Ndufc1	NADH:ubiquinone oxidoreductase subunit C1 [Source:RGD Symbol;Acc:1586362]	NA	2	protein_coding	-1.08905	1.77e-07	1.78e-05
ENSRNOG00000013884	Psd3	pleckstrin and Sec7 domain containing 3 [Source:RGD Symbol;Acc:1559968]	306380	16	protein_coding	-1.09029	1.31e-07	1.51e-05
ENSRNOG00000034221	Cfap126	cilia and flagella associated protein 126 [Source:RGD Symbol;Acc:1562658]	498278	13	protein_coding	-1.09069	4.97e-06	0.000132654
ENSRNOG00000014761	Rasd2	RASD family, member 2 [Source:RGD Symbol;Acc:628594]	171099	19	protein_coding	-1.09238	0.000819723	0.00503024
ENSRNOG00000000279	Rtn4ip1	reticulon 4 interacting protein 1 [Source:RGD Symbol;Acc:1563384]	309912	20	protein_coding	-1.09421	5.08e-05	0.000645417
ENSRNOG00000016468	Tpmt	thiopurine S-methyltransferase [Source:RGD Symbol;Acc:1585162]	690050	17	protein_coding	-1.09629	5.15e-08	8.56e-06
ENSRNOG00000050315	Dcxr	dicarbonyl L-xylulose reductase [Source:RGD Symbol;Acc:620031]	171408	10	protein_coding	-1.09676	0.000321238	0.00246028
ENSRNOG00000043192	Hacd1	3-hydroxyacyl-CoA dehydratase 1 [Source:RGD Symbol;Acc:1595507]	680115	17	protein_coding	-1.09801	4.63e-07	3.08e-05
ENSRNOG00000059013	AABR07060519.1		NA	4	lincRNA	-1.09806	4.37e-05	0.000578247
ENSRNOG00000011949	Ndufb5	NADH:ubiquinone oxidoreductase subunit B5 [Source:RGD Symbol;Acc:1305909]	294964	2	protein_coding	-1.09841	8.28e-06	0.000184175
ENSRNOG00000004610	Lum	lumican [Source:RGD Symbol;Acc:620984]	81682	7	protein_coding	-1.09996	1.19e-05	0.000230691
ENSRNOG00000023150	Gpi	glucose-6-phosphate isomerase [Source:RGD Symbol;Acc:2727]	292804	1	protein_coding	-1.10007	2.62e-07	2.24e-05
ENSRNOG00000053406	Gramd1c	GRAM domain containing 1C [Source:RGD Symbol;Acc:1305433]	NA	11	protein_coding	-1.10186	0.000295018	0.00230238
ENSRNOG00000043387	Cpe	carboxypeptidase E [Source:RGD Symbol;Acc:2394]	25669	16	protein_coding	-1.1044	1.47e-07	1.64e-05
ENSRNOG00000005669	Car8	carbonic anhydrase 8 [Source:RGD Symbol;Acc:1304709]	297814	5	protein_coding	-1.10468	2.09e-05	0.000346009
ENSRNOG00000048166	Arhgap19	Rho GTPase activating protein 19 [Source:RGD Symbol;Acc:1593044]	679082	1	protein_coding	-1.10622	6.87e-07	3.85e-05
ENSRNOG00000006583	Hpgds	hematopoietic prostaglandin D synthase [Source:RGD Symbol;Acc:69251]	58962	4	protein_coding	-1.10738	1.94e-06	7.19e-05
ENSRNOG00000010133	Bpgm	bisphosphoglycerate mutase [Source:RGD Symbol;Acc:735018]	296973	4	protein_coding	-1.10854	6.01e-06	0.00014978
ENSRNOG00000008697	Nov	nephroblastoma overexpressed [Source:RGD Symbol;Acc:621553]	81526	7	protein_coding	-1.10868	0.000107222	0.00110756
ENSRNOG00000025415	Mettl11b	methyltransferase like 11B [Source:RGD Symbol;Acc:1564106]	289167	13	protein_coding	-1.11028	0.000379543	0.00279814
ENSRNOG00000018415	Acot13	acyl-CoA thioesterase 13 [Source:RGD Symbol;Acc:1306513]	291135	17	protein_coding	-1.11165	1.66e-05	0.000299166
ENSRNOG00000019127	Zfp606	zinc finger protein 606 [Source:RGD Symbol;Acc:1309810]	292610	1	protein_coding	-1.11197	7.49e-06	0.000171831
ENSRNOG00000041308	AABR07051508.1		NA	3	miRNA	-1.11351	0.000128257	0.0012646
ENSRNOG00000004473	Ppargc1a	PPARG coactivator 1 alpha [Source:RGD Symbol;Acc:620925]	83516	14	protein_coding	-1.11402	0.000287287	0.00226476
ENSRNOG00000058324	AC098750.4		NA	2	lincRNA	-1.11405	4.58e-06	0.000124873
ENSRNOG00000005269	Srl	sarcalumenin [Source:RGD Symbol;Acc:1306564]	302948	10	protein_coding	-1.11435	6.35e-07	3.71e-05
ENSRNOG00000015505	Mfap5	microfibrillar associated protein 5 [Source:RGD Symbol;Acc:1307919]	362429	4	protein_coding	-1.11642	2.34e-05	0.000376352
ENSRNOG00000059702	Tex9	testis expressed 9 [Source:RGD Symbol;Acc:1304772]	300822	8	protein_coding	-1.11673	7.04e-07	3.91e-05
ENSRNOG00000046168	Ppm1l	protein phosphatase, Mg2+/Mn2+ dependent, 1L [Source:RGD Symbol;Acc:1305220]	NA	2	protein_coding	-1.11988	8.95e-07	4.42e-05
ENSRNOG00000052664	Tnks2	tankyrase 2 [Source:RGD Symbol;Acc:1305026]	309512	1	protein_coding	-1.11991	6.64e-08	9.93e-06
ENSRNOG00000016829	Isoc2b	isochorismatase domain containing 2b [Source:RGD Symbol;Acc:1309062]	361501	1	protein_coding	-1.12125	2.36e-06	8.46e-05
ENSRNOG00000020830	Syne4	spectrin repeat containing, nuclear envelope family member 4 [Source:RGD Symbol;Acc:6489870]	292781	1	protein_coding	-1.12456	0.0162373	0.0496708
ENSRNOG00000060381	LOC100909752	collagen alpha-1(XV) chain-like [Source:RGD Symbol;Acc:6502064]	100909752	5	protein_coding	-1.12581	1.31e-05	0.000249756
ENSRNOG00000029911	Cilp	cartilage intermediate layer protein [Source:RGD Symbol;Acc:1305124]	315761	8	protein_coding	-1.12798	0.00255647	0.0119493
ENSRNOG00000014078	Ndufb8	NADH:ubiquinone oxidoreductase subunit B8 [Source:RGD Symbol;Acc:1309129]	293991	1	protein_coding	-1.12877	8.4e-07	4.3e-05
ENSRNOG00000052389	AABR07031489.1		NA	18	lincRNA	-1.12983	9.03e-07	4.42e-05
ENSRNOG00000029370	Abhd3	abhydrolase domain containing 3 [Source:RGD Symbol;Acc:1310655]	291793	18	protein_coding	-1.13155	0.00115225	0.00643779
ENSRNOG00000016451	Cd1d1	CD1d1 molecule [Source:RGD Symbol;Acc:2296]	25109	2	protein_coding	-1.13197	0.000406823	0.00295071
ENSRNOG00000018384	Adam12	ADAM metallopeptidase domain 12 [Source:RGD Symbol;Acc:1583652]	679837	1	protein_coding	-1.13358	0.00190611	0.00946412
ENSRNOG00000003214	AABR07029742.1		NA	10	pseudogene	-1.13646	7.97e-07	4.21e-05
ENSRNOG00000003398	Tomm40l	translocase of outer mitochondrial membrane 40 like [Source:RGD Symbol;Acc:1562006]	304971	13	protein_coding	-1.13755	9.12e-07	4.44e-05
ENSRNOG00000017420	Nudt6	nudix hydrolase 6 [Source:RGD Symbol;Acc:621356]	207120	2	protein_coding	-1.13932	2.64e-06	9.03e-05
ENSRNOG00000007600	Igsf1	immunoglobulin superfamily, member 1 [Source:RGD Symbol;Acc:631402]	302822	X	protein_coding	-1.13956	0.000842378	0.00513577
ENSRNOG00000059579	Gpt2	glutamic pyruvate transaminase (alanine aminotransferase) 2 [Source:RGD Symbol;Acc:1305462]	307759	19	protein_coding	-1.13967	4.36e-06	0.000121386
ENSRNOG00000053869	Ppp1r3d	protein phosphatase 1, regulatory subunit 3D [Source:RGD Symbol;Acc:1586306]	689995	3	protein_coding	-1.14322	4.23e-06	0.000119876
ENSRNOG00000014075	Clybl	citrate lyase beta like [Source:RGD Symbol;Acc:1304615]	306198	15	protein_coding	-1.14397	7.45e-05	0.000855827
ENSRNOG00000038625	Sbk2	SH3 domain binding kinase family, member 2 [Source:RGD Symbol;Acc:1563279]	691411	1	protein_coding	-1.14559	0.00667732	0.0249056
ENSRNOG00000057710	Ccnd2	cyclin D2 [Source:RGD Symbol;Acc:621083]	64033	4	protein_coding	-1.14884	2.02e-07	1.94e-05
ENSRNOG00000061102	Taf9b	TAF9B RNA polymerase II, TATA box binding protein (TBP)-associated factor [Source:RGD Symbol;Acc:621116]	171152	X	protein_coding	-1.15161	5.87e-07	3.54e-05
ENSRNOG00000050669	LOC100911515	triosephosphate isomerase-like [Source:RGD Symbol;Acc:6492323]	NA	9	protein_coding	-1.15356	0.00661804	0.0247263
ENSRNOG00000008880	Nrk	Nik related kinase [Source:RGD Symbol;Acc:1566163]	315907	X	protein_coding	-1.15438	0.0085026	0.0300466
ENSRNOG00000017737	Dgkz	diacylglycerol kinase zeta [Source:RGD Symbol;Acc:70929]	81821	3	protein_coding	-1.15457	4.47e-06	0.000123453
ENSRNOG00000033915	Gpt	glutamic-pyruvate transaminase (alanine aminotransferase) [Source:RGD Symbol;Acc:621720]	81670	7	protein_coding	-1.15628	5.45e-06	0.000140142
ENSRNOG00000020952	Cgn	cingulin [Source:RGD Symbol;Acc:1311992]	310655	2	protein_coding	-1.16119	0.00672574	0.0250484
ENSRNOG00000021101	Sema6c	semaphorin 6C [Source:RGD Symbol;Acc:3659]	29744	2	protein_coding	-1.16243	4.07e-05	0.000550964
ENSRNOG00000049056	Ak1	adenylate kinase 1 [Source:MGI Symbol;Acc:MGI:87977]	NA	3	protein_coding	-1.16297	7.85e-05	0.000883779
ENSRNOG00000016758	Loxl2	lysyl oxidase-like 2 [Source:RGD Symbol;Acc:1308435]	NA	15	protein_coding	-1.1644	7.34e-05	0.000847231
ENSRNOG00000017226	Slc2a4	solute carrier family 2 member 4 [Source:RGD Symbol;Acc:2711]	25139	10	protein_coding	-1.16588	6.58e-05	0.00077626
ENSRNOG00000026745	Acsl6	acyl-CoA synthetase long-chain family member 6 [Source:RGD Symbol;Acc:69403]	117243	10	protein_coding	-1.16619	9.16e-05	0.000991528
ENSRNOG00000047957	Traf5	TNF receptor-associated factor 5 [Source:RGD Symbol;Acc:1593883]	684173	13	protein_coding	-1.16631	2.13e-11	5.25e-08
ENSRNOG00000003687	Rgs2	regulator of G-protein signaling 2 [Source:RGD Symbol;Acc:621665]	84583	13	protein_coding	-1.16649	1.7e-05	0.000303268
ENSRNOG00000026049	Qrsl1	glutaminyl-tRNA synthase (glutamine-hydrolyzing)-like 1 [Source:RGD Symbol;Acc:1359490]	309911	20	protein_coding	-1.16687	2.46e-09	1.64e-06
ENSRNOG00000030339	AY172581.8		NA	MT	Mt_tRNA	-1.16694	0.000343156	0.00258793
ENSRNOG00000015538	Abcd2	ATP binding cassette subfamily D member 2 [Source:RGD Symbol;Acc:69244]	84356	7	protein_coding	-1.16833	4.63e-06	0.000125478
ENSRNOG00000009746	Akap17b	A kinase (PRKA) anchor protein 17B [Source:RGD Symbol;Acc:1566363]	313434	X	protein_coding	-1.16922	9.21e-06	0.000197621
ENSRNOG00000031855	Actr3b	ARP3 actin-related protein 3 homolog B (yeast) [Source:RGD Symbol;Acc:1565759]	NA	4	protein_coding	-1.16984	0.000380558	0.00280422
ENSRNOG00000040122	Myoz1	myozenin 1 [Source:RGD Symbol;Acc:1561064]	498440	15	protein_coding	-1.17344	6.82e-05	0.000797842
ENSRNOG00000045636	Fasn	fatty acid synthase [Source:RGD Symbol;Acc:620665]	50671	10	protein_coding	-1.1739	6.7e-05	0.000785892
ENSRNOG00000009449	Trim35	tripartite motif-containing 35 [Source:RGD Symbol;Acc:1564642]	498538	15	protein_coding	-1.17423	3.54e-09	1.92e-06
ENSRNOG00000042152	Gipc2	GIPC PDZ domain containing family, member 2 [Source:RGD Symbol;Acc:1560751]	365960	2	protein_coding	-1.17554	0.00436953	0.017995
ENSRNOG00000022980	Sdhd	succinate dehydrogenase complex subunit D [Source:RGD Symbol;Acc:735231]	363061	8	protein_coding	-1.17647	3.65e-07	2.62e-05
ENSRNOG00000046639	Itgae	integrin subunit alpha E [Source:RGD Symbol;Acc:621644]	83577	10	protein_coding	-1.17765	1.67e-06	6.55e-05
ENSRNOG00000032946	Pdzd7	PDZ domain containing 7 [Source:RGD Symbol;Acc:1309882]	293996	1	protein_coding	-1.17917	0.000329286	0.00250892
ENSRNOG00000031004	Cyp2j4	cytochrome P450, family 2, subfamily j, polypeptide 4 [Source:RGD Symbol;Acc:620007]	NA	5	protein_coding	-1.18039	0.00125766	0.00686582
ENSRNOG00000019592	Iqca1	IQ motif containing with AAA domain 1 [Source:RGD Symbol;Acc:1305311]	316616	9	protein_coding	-1.18377	0.0109952	0.0367143
ENSRNOG00000026037	Plb1	phospholipase B1 [Source:RGD Symbol;Acc:621565]	NA	6	protein_coding	-1.18654	0.00568617	0.0219966
ENSRNOG00000010452	Cycs	cytochrome c, somatic [Source:RGD Symbol;Acc:2451]	25309	4	protein_coding	-1.18737	1.1e-06	5.08e-05
ENSRNOG00000006320	Ptges	prostaglandin E synthase [Source:RGD Symbol;Acc:62076]	59103	3	protein_coding	-1.19181	0.000155537	0.00146596
ENSRNOG00000007046	Cfap70	cilia and flagella associated protein 70 [Source:RGD Symbol;Acc:1307577]	361006	15	protein_coding	-1.19223	0.00115077	0.00643779
ENSRNOG00000007821	Dyrk2	dual specificity tyrosine phosphorylation regulated kinase 2 [Source:RGD Symbol;Acc:1312039]	314862	7	protein_coding	-1.19459	1.09e-07	1.33e-05
ENSRNOG00000020197	Cd248	CD248 molecule [Source:RGD Symbol;Acc:1310404]	293669	1	protein_coding	-1.1947	2.09e-05	0.000346009
ENSRNOG00000048088	Mest	mesoderm specific transcript [Source:RGD Symbol;Acc:1594589]	58827	4	protein_coding	-1.19641	2.81e-05	0.000428091
ENSRNOG00000021137	Kctd15	potassium channel tetramerization domain containing 15 [Source:RGD Symbol;Acc:1583737]	499129	1	protein_coding	-1.19831	1.26e-05	0.00024179
ENSRNOG00000011316	Fam167a	family with sequence similarity 167, member A [Source:RGD Symbol;Acc:1561302]	498533	15	protein_coding	-1.19868	0.00117162	0.0065213
ENSRNOG00000042899	Fcgbpl1	Fc fragment of IgG binding protein-like 1 [Source:RGD Symbol;Acc:1311906]	NA	1	protein_coding	-1.19915	0.00666284	0.0248704
ENSRNOG00000015829	Trpm1	transient receptor potential cation channel, subfamily M, member 1 [Source:RGD Symbol;Acc:1597140]	361586	1	protein_coding	-1.20152	0.00695101	0.0257254
ENSRNOG00000061005	AABR07016572.1		NA	14	lincRNA	-1.20261	8.11e-05	0.0009041
ENSRNOG00000013320	RGD1561916	similar to testes development-related NYD-SP22 isoform 1 [Source:RGD Symbol;Acc:1561916]	500441	5	protein_coding	-1.20299	0.000288299	0.00227063
ENSRNOG00000048169	Tuba8	tubulin, alpha 8 [Source:RGD Symbol;Acc:1566041]	500377	4	protein_coding	-1.20319	3.92e-06	0.000116004
ENSRNOG00000014838	Glipr2	GLI pathogenesis-related 2 [Source:RGD Symbol;Acc:1583669]	679819	5	protein_coding	-1.2068	2.13e-07	1.99e-05
ENSRNOG00000008481	Reep1	receptor accessory protein 1 [Source:RGD Symbol;Acc:1305230]	362384	4	protein_coding	-1.20751	1.01e-05	0.000207249
ENSRNOG00000023023	Trpt1	tRNA phosphotransferase 1 [Source:RGD Symbol;Acc:1310831]	293704	1	protein_coding	-1.2084	6.15e-08	9.57e-06
ENSRNOG00000023431	LOC102555635	zinc finger protein 39-like [Source:RGD Symbol;Acc:7511312]	102555635	10	protein_coding	-1.20976	1.6e-08	3.8e-06
ENSRNOG00000047782	RGD1309808	similar to apolipoprotein L2; apolipoprotein L-II [Source:RGD Symbol;Acc:1309808]	100911562	7	protein_coding	-1.21063	1.99e-05	0.000335941
ENSRNOG00000005413	Creb3l1	cAMP responsive element binding protein 3-like 1 [Source:RGD Symbol;Acc:1359613]	362165	3	protein_coding	-1.21392	3e-05	0.000446828
ENSRNOG00000003583	Smyd2	SET and MYND domain containing 2 [Source:RGD Symbol;Acc:727785]	289372	13	protein_coding	-1.2151	1.05e-05	0.000210797
ENSRNOG00000013867	Fgf1	fibroblast growth factor 1 [Source:RGD Symbol;Acc:2605]	25317	18	protein_coding	-1.21593	0.0020591	0.0100734
ENSRNOG00000032656	Ptprt	protein tyrosine phosphatase, receptor type, T [Source:RGD Symbol;Acc:1309653]	362263	3	protein_coding	-1.21613	0.0056194	0.0218396
ENSRNOG00000036695	Mrpl12	mitochondrial ribosomal protein L12 [Source:RGD Symbol;Acc:1588559]	303746	10	protein_coding	-1.21691	3.59e-07	2.6e-05
ENSRNOG00000033741	Ankrd34a	ankyrin repeat domain 34A [Source:RGD Symbol;Acc:1308412]	295283	2	protein_coding	-1.22035	0.00303424	0.0136021
ENSRNOG00000032878	Cxxc5	CXXC finger protein 5 [Source:RGD Symbol;Acc:1359466]	291670	18	protein_coding	-1.22238	5.62e-07	3.51e-05
ENSRNOG00000022610	Agbl1	ATP/GTP binding protein-like 1 [Source:RGD Symbol;Acc:1560280]	NA	1	protein_coding	-1.22309	0.000168284	0.00155255
ENSRNOG00000037162	Slbp	stem-loop binding protein [Source:RGD Symbol;Acc:1584682]	681062	14	protein_coding	-1.22459	2.69e-10	3.06e-07
ENSRNOG00000012303	Apobec2	apolipoprotein B mRNA editing enzyme catalytic subunit 2 [Source:RGD Symbol;Acc:1308727]	301226	9	protein_coding	-1.22758	3.4e-05	0.000488783
ENSRNOG00000007059	Atp1b4	ATPase Na+/K+ transporting family member beta 4 [Source:RGD Symbol;Acc:620994]	84396	X	protein_coding	-1.22842	8.22e-07	4.29e-05
ENSRNOG00000010695	Pdgfc	platelet derived growth factor C [Source:RGD Symbol;Acc:68410]	79429	2	protein_coding	-1.22955	2.4e-06	8.46e-05
ENSRNOG00000003260	Nr1i3	nuclear receptor subfamily 1, group I, member 3 [Source:RGD Symbol;Acc:621400]	65035	13	protein_coding	-1.23078	5.22e-09	2.1e-06
ENSRNOG00000012872	Carnmt1	carnosine N-methyltransferase 1 [Source:RGD Symbol;Acc:1311863]	NA	1	protein_coding	-1.2312	3.9e-09	1.92e-06
ENSRNOG00000050158	Cracr2b	calcium release activated channel regulator 2B [Source:RGD Symbol;Acc:1560911]	100911692	1	protein_coding	-1.23448	0.00796926	0.0285992
ENSRNOG00000004640	Mtfp1	mitochondrial fission process 1 [Source:RGD Symbol;Acc:1359705]	289745	14	protein_coding	-1.2432	0.000106099	0.0011015
ENSRNOG00000055295	Pecr	peroxisomal trans-2-enoyl-CoA reductase [Source:RGD Symbol;Acc:70925]	113956	9	protein_coding	-1.24489	1.32e-06	5.58e-05
ENSRNOG00000019780	Sypl2	synaptophysin-like 2 [Source:RGD Symbol;Acc:1309907]	362018	2	protein_coding	-1.24628	5.25e-05	0.000659657
ENSRNOG00000009708	Tas1r1	taste 1 receptor member 1 [Source:RGD Symbol;Acc:61891]	29407	5	protein_coding	-1.24666	0.0147096	0.0459721
ENSRNOG00000032136	Cdc42ep3	CDC42 effector protein 3 [Source:RGD Symbol;Acc:1305858]	313838	6	protein_coding	-1.24757	1.55e-07	1.66e-05
ENSRNOG00000020729	Stc2	stanniocalcin 2 [Source:RGD Symbol;Acc:621777]	63878	10	protein_coding	-1.24944	4.11e-06	0.000118668
ENSRNOG00000017804	2020-09-01	septin 1 [Source:RGD Symbol;Acc:1307216]	293507	1	protein_coding	-1.25017	4.11e-06	0.000118668
ENSRNOG00000022921	Dact2	dishevelled-binding antagonist of beta-catenin 2 [Source:RGD Symbol;Acc:1310742]	308212	1	protein_coding	-1.25377	2.39e-06	8.46e-05
ENSRNOG00000012591	Pkd2l1	polycystin 2 like 1, transient receptor potential cation channel [Source:RGD Symbol;Acc:1306261]	293937	1	protein_coding	-1.25429	2.33e-05	0.00037501
ENSRNOG00000010725	Cpa1	carboxypeptidase A1 [Source:RGD Symbol;Acc:2388]	24269	4	protein_coding	-1.25484	0.000517905	0.00356412
ENSRNOG00000012521	Shisa2	shisa family member 2 [Source:RGD Symbol;Acc:1561256]	498528	15	protein_coding	-1.25498	0.00921269	0.0320132
ENSRNOG00000018851	Ppp2r2b	protein phosphatase 2, regulatory subunit B, beta [Source:RGD Symbol;Acc:631441]	NA	18	protein_coding	-1.25967	3.91e-05	0.000536413
ENSRNOG00000000536	Mdga1	MAM domain containing glycosylphosphatidylinositol anchor 1 [Source:RGD Symbol;Acc:1307031]	309659	20	protein_coding	-1.25981	0.00390822	0.016547
ENSRNOG00000000588	Slc16a10	solute carrier family 16 member 10 [Source:RGD Symbol;Acc:69197]	170566	20	protein_coding	-1.26113	7.38e-06	0.000170616
ENSRNOG00000022099	Trim72	tripartite motif containing 72 [Source:RGD Symbol;Acc:1562778]	365377	1	protein_coding	-1.26925	4.06e-05	0.000550937
ENSRNOG00000009096	Pon3	paraoxonase 3 [Source:RGD Symbol;Acc:1302965]	312086	4	protein_coding	-1.2713	0.000166863	0.0015462
ENSRNOG00000018094	Sv2c	synaptic vesicle glycoprotein 2c [Source:RGD Symbol;Acc:619718]	29643	2	protein_coding	-1.27259	8.36e-05	0.000923507
ENSRNOG00000014751	Ret	ret proto-oncogene [Source:RGD Symbol;Acc:3556]	24716	4	protein_coding	-1.27476	7.45e-07	4.08e-05
ENSRNOG00000003897	Col1a1	collagen, type I, alpha 1 [Source:RGD Symbol;Acc:61817]	29393	10	protein_coding	-1.27636	0.0119753	0.0392407
ENSRNOG00000002652	Rap1gap2	RAP1 GTPase activating protein 2 [Source:RGD Symbol;Acc:1304590]	303298	10	protein_coding	-1.27843	3.16e-06	0.000101928
ENSRNOG00000018712	Camk2a	calcium/calmodulin-dependent protein kinase II alpha [Source:RGD Symbol;Acc:2261]	25400	18	protein_coding	-1.28026	4.07e-08	7.31e-06
ENSRNOG00000011329	Pkm	pyruvate kinase, muscle [Source:RGD Symbol;Acc:3337]	25630	8	protein_coding	-1.28629	5.14e-08	8.56e-06
ENSRNOG00000009197	Asb4	ankyrin repeat and SOCS box-containing 4 [Source:RGD Symbol;Acc:1563114]	500017	4	protein_coding	-1.28946	0.000119786	0.00120266
ENSRNOG00000010068	Plpp7	phospholipid phosphatase 7 [Source:RGD Symbol;Acc:1305821]	296635	3	protein_coding	-1.29174	6.63e-05	0.000780475
ENSRNOG00000023809	Opcml	opioid binding protein/cell adhesion molecule-like [Source:RGD Symbol;Acc:620635]	116597	8	protein_coding	-1.29926	7.1e-05	0.000823615
ENSRNOG00000039110	Lsmem1	leucine-rich single-pass membrane protein 1 [Source:RGD Symbol;Acc:1587073]	680810	6	protein_coding	-1.30569	7.59e-05	0.000862445
ENSRNOG00000059277	AABR07065531.25		NA	6	snoRNA	-1.30601	0.00119846	0.0066258
ENSRNOG00000004110	Trib2	tribbles pseudokinase 2 [Source:RGD Symbol;Acc:1564451]	313974	6	protein_coding	-1.31524	4.54e-07	3.05e-05
ENSRNOG00000022331	Ccdc78	coiled-coil domain containing 78 [Source:RGD Symbol;Acc:1560244]	302996	10	protein_coding	-1.31562	0.00345133	0.0150344
ENSRNOG00000047276	LOC100362738	M2 pyruvate kinase-like [Source:RGD Symbol;Acc:2324120]	NA	20	protein_coding	-1.31904	1.59e-08	3.8e-06
ENSRNOG00000048686	LOC100360856	hypothetical protein LOC100360856 [Source:RGD Symbol;Acc:2321302]	NA	9	protein_coding	-1.31954	0.000412564	0.00298504
ENSRNOG00000005464	Lgalsl	lectin, galactoside-binding-like [Source:RGD Symbol;Acc:1307414]	360983	14	protein_coding	-1.32003	3.34e-06	0.000105928
ENSRNOG00000015283	Nt5c1a	5'-nucleotidase, cytosolic IA [Source:RGD Symbol;Acc:1310908]	313574	5	protein_coding	-1.32055	3.24e-06	0.00010336
ENSRNOG00000048961	Bhlhe41	basic helix-loop-helix family, member e41 [Source:RGD Symbol;Acc:70900]	117095	4	protein_coding	-1.32336	0.000345627	0.00260126
ENSRNOG00000013603	Dffa	DNA fragmentation factor subunit alpha [Source:RGD Symbol;Acc:620334]	114214	5	protein_coding	-1.32379	9.88e-05	0.00104562
ENSRNOG00000007345	Amot	angiomotin [Source:RGD Symbol;Acc:1564027]	300289	X	protein_coding	-1.32826	0.000229604	0.00192604
ENSRNOG00000007030	Epha7	Eph receptor A7 [Source:RGD Symbol;Acc:70957]	171287	5	protein_coding	-1.33188	0.00160808	0.0082835
ENSRNOG00000017645	Mylpf	myosin light chain, phosphorylatable, fast skeletal muscle [Source:RGD Symbol;Acc:3141]	24584	1	protein_coding	-1.33326	0.00433386	0.0178882
ENSRNOG00000050091	Efcab1	EF hand calcium binding domain 1 [Source:RGD Symbol;Acc:1594548]	301957	11	protein_coding	-1.33422	0.0117733	0.0387094
ENSRNOG00000027491	Vldlr	very low density lipoprotein receptor [Source:RGD Symbol;Acc:3963]	25696	1	protein_coding	-1.33486	2.72e-07	2.27e-05
ENSRNOG00000018241	Ank1	ankyrin 1 [Source:RGD Symbol;Acc:1309620]	306570	16	protein_coding	-1.33554	1.12e-06	5.15e-05
ENSRNOG00000003357	Col3a1	collagen, type III, alpha 1 [Source:RGD Symbol;Acc:71029]	84032	9	protein_coding	-1.33746	0.001592	0.00822359
ENSRNOG00000052634	AC139927.1		NA	8	protein_coding	-1.33872	2.29e-05	0.000370199
ENSRNOG00000016706	Fanca	Fanconi anemia, complementation group A [Source:RGD Symbol;Acc:1311380]	361435	19	protein_coding	-1.3444	0.00124765	0.00682378
ENSRNOG00000004578	Cthrc1	collagen triple helix repeat containing 1 [Source:RGD Symbol;Acc:628801]	282836	7	protein_coding	-1.34551	0.00573478	0.0221383
ENSRNOG00000004003	Dusp10	dual specificity phosphatase 10 [Source:RGD Symbol;Acc:1310844]	63995	13	protein_coding	-1.34778	3.99e-09	1.92e-06
ENSRNOG00000025378	Ccdc155	coiled-coil domain containing 155 [Source:RGD Symbol;Acc:1561972]	308581	1	protein_coding	-1.35051	0.00102067	0.005901
ENSRNOG00000008103	Mdh1	malate dehydrogenase 1 [Source:RGD Symbol;Acc:3072]	24551	14	protein_coding	-1.35382	4.25e-06	0.00011997
ENSRNOG00000037707	Armcx6	armadillo repeat containing, X-linked 6 [Source:RGD Symbol;Acc:1359303]	363496	X	protein_coding	-1.35714	3.8e-08	7.16e-06
ENSRNOG00000005690	Lmcd1	LIM and cysteine-rich domains 1 [Source:RGD Symbol;Acc:1308963]	494021	4	protein_coding	-1.35738	0.0151613	0.0470953
ENSRNOG00000000708	Sgsm1	small G protein signaling modulator 1 [Source:RGD Symbol;Acc:1308178]	288743	12	protein_coding	-1.35924	0.000742968	0.00466968
ENSRNOG00000009536	Pgp	phosphoglycolate phosphatase [Source:RGD Symbol;Acc:1307773]	287115	10	protein_coding	-1.36154	2.25e-10	2.77e-07
ENSRNOG00000032550	AABR07025074.1		NA	16	protein_coding	-1.36445	0.000694508	0.00443573
ENSRNOG00000059903	Thbs3	thrombospondin 3 [Source:RGD Symbol;Acc:1596780]	681309	2	protein_coding	-1.36741	4.49e-06	0.000123656
ENSRNOG00000000277	Tet1	tet methylcytosine dioxygenase 1 [Source:RGD Symbol;Acc:1310993]	309902	20	protein_coding	-1.37146	4.28e-06	0.000120101
ENSRNOG00000057249	AABR07055423.1		NA	7	snoRNA	-1.37369	5.91e-05	0.000716148
ENSRNOG00000016214	Agl	amylo-alpha-1, 6-glucosidase, 4-alpha-glucanotransferase [Source:RGD Symbol;Acc:1306376]	362029	2	protein_coding	-1.37476	1.59e-07	1.68e-05
ENSRNOG00000050789	AABR07034426.1		NA	11	miRNA	-1.38244	0.00177957	0.0089487
ENSRNOG00000050425	RGD1561777	similar to Na+ dependent glucose transporter 1 [Source:RGD Symbol;Acc:1561777]	NA	20	protein_coding	-1.38277	3.87e-05	0.000534489
ENSRNOG00000002365	Itm2a	integral membrane protein 2A [Source:RGD Symbol;Acc:1559423]	317218	X	protein_coding	-1.38342	1.22e-06	5.38e-05
ENSRNOG00000054319	AABR07015850.1		NA	14	protein_coding	-1.39208	0.000250178	0.00203963
ENSRNOG00000023452	LOC691354	hypothetical protein LOC691354 [Source:RGD Symbol;Acc:1585063]	NA	5	protein_coding	-1.39299	7.89e-10	6.49e-07
ENSRNOG00000052070	Aldh1a3	aldehyde dehydrogenase 1 family, member A3 [Source:RGD Symbol;Acc:628662]	266603	1	protein_coding	-1.39545	7.54e-05	0.000858237
ENSRNOG00000051548	Lmod1	leiomodin 1 [Source:RGD Symbol;Acc:1307236]	304816	13	protein_coding	-1.39717	3.27e-05	0.000473743
ENSRNOG00000011361	Slc37a4	solute carrier family 37 member 4 [Source:RGD Symbol;Acc:62066]	29573	8	protein_coding	-1.40298	8.95e-07	4.42e-05
ENSRNOG00000004621	Rtn4	reticulon 4 [Source:RGD Symbol;Acc:620989]	83765	14	protein_coding	-1.40566	7.19e-06	0.000168755
ENSRNOG00000023007	Col6a6	collagen, type VI, alpha 6 [Source:RGD Symbol;Acc:1309172]	315979	8	protein_coding	-1.4062	0.000191575	0.00170778
ENSRNOG00000020779	Kcna7	potassium voltage-gated channel subfamily A member 7 [Source:RGD Symbol;Acc:1309632]	365241	1	protein_coding	-1.40902	1.98e-05	0.000335143
ENSRNOG00000012879	Fabp3	fatty acid binding protein 3 [Source:RGD Symbol;Acc:69048]	79131	5	protein_coding	-1.41093	0.000682037	0.00437979
ENSRNOG00000013468	Fam213b	family with sequence similarity 213, member B [Source:RGD Symbol;Acc:1308251]	362676	5	protein_coding	-1.41375	4.51e-06	0.000123784
ENSRNOG00000009872	Kcnh2	potassium voltage-gated channel subfamily H member 2 [Source:RGD Symbol;Acc:621414]	117018	4	protein_coding	-1.41494	9.55e-06	0.000200605
ENSRNOG00000055450	Ckmt2	creatine kinase, mitochondrial 2 [Source:MGI Symbol;Acc:MGI:1923972]	NA	2	protein_coding	-1.4153	4.53e-08	7.98e-06
ENSRNOG00000004078	Eno3	enolase 3 [Source:RGD Symbol;Acc:2555]	25438	10	protein_coding	-1.42457	9.11e-08	1.18e-05
ENSRNOG00000011425	Ptpn3	protein tyrosine phosphatase, non-receptor type 3 [Source:RGD Symbol;Acc:1311363]	362524	5	protein_coding	-1.42673	0.00134362	0.00725214
ENSRNOG00000011132	LOC100362814	hypothetical protein LOC100362814 [Source:RGD Symbol;Acc:2323964]	NA	3	protein_coding	-1.42767	0.000183431	0.00165715
ENSRNOG00000015596	Efhd1	EF-hand domain family, member D1 [Source:RGD Symbol;Acc:1559565]	501181	9	protein_coding	-1.42817	2.49e-07	2.2e-05
ENSRNOG00000020525	Col5a3	collagen, type V, alpha 3 [Source:RGD Symbol;Acc:70922]	60379	8	protein_coding	-1.43447	1.2e-06	5.35e-05
ENSRNOG00000060475	AABR07001555.1		NA	1	lincRNA	-1.43753	4.26e-09	1.92e-06
ENSRNOG00000009837	LOC679811	similar to RIKEN cDNA D930015E06 [Source:RGD Symbol;Acc:1583677]	679811	2	protein_coding	-1.43985	1.55e-12	1.15e-08
ENSRNOG00000017503	Ppargc1b	PPARG coactivator 1 beta [Source:RGD Symbol;Acc:727948]	291567	18	protein_coding	-1.4447	3.33e-06	0.000105821
ENSRNOG00000051006	Ufsp1	UFM1-specific peptidase 1 [Source:RGD Symbol;Acc:7536909]	NA	12	protein_coding	-1.44513	4.05e-06	0.000118365
ENSRNOG00000022723	RGD1562029	similar to KIAA2012 protein [Source:RGD Symbol;Acc:1562029]	NA	9	protein_coding	-1.44729	0.000200986	0.00175673
ENSRNOG00000014265	Tnfrsf19	tumor necrosis factor receptor superfamily, member 19 [Source:RGD Symbol;Acc:1564996]	290300	15	protein_coding	-1.44809	0.000120948	0.00120956
ENSRNOG00000026060	Arsi	arylsulfatase family, member I [Source:RGD Symbol;Acc:1310242]	307404	18	protein_coding	-1.45627	0.000181805	0.00164749
ENSRNOG00000048751	Rtl1	retrotransposon-like 1 [Source:MGI Symbol;Acc:MGI:2656842]	NA	6	protein_coding	-1.46185	0.00142674	0.00756816
ENSRNOG00000055316	Scarna15	small Cajal body-specific RNA 15 [Source:RGD Symbol;Acc:7489047]	NA	1	scaRNA	-1.46441	0.00649544	0.0243934
ENSRNOG00000013954	Alpl	alkaline phosphatase, liver/bone/kidney [Source:RGD Symbol;Acc:2100]	25586	5	protein_coding	-1.46531	1.13e-05	0.000222909
ENSRNOG00000001827	Masp1	mannan-binding lectin serine peptidase 1 [Source:RGD Symbol;Acc:620213]	64023	11	protein_coding	-1.46626	3.23e-06	0.00010336
ENSRNOG00000007229	Nr0b2	nuclear receptor subfamily 0, group B, member 2 [Source:RGD Symbol;Acc:621032]	117274	5	protein_coding	-1.46678	9.3e-06	0.000198221
ENSRNOG00000015260	Lpar3	lysophosphatidic acid receptor 3 [Source:RGD Symbol;Acc:620565]	66025	2	protein_coding	-1.46789	5.24e-05	0.000659657
ENSRNOG00000053974	Tmem233	transmembrane protein 233 [Source:MGI Symbol;Acc:MGI:3651514]	687797	12	protein_coding	-1.4699	0.000208805	0.00180481
ENSRNOG00000007561	Glb1l2	galactosidase, beta 1-like 2 [Source:RGD Symbol;Acc:1564436]	503194	8	protein_coding	-1.47003	3.78e-06	0.000114832
ENSRNOG00000019598	Vegfa	vascular endothelial growth factor A [Source:RGD Symbol;Acc:619991]	83785	9	protein_coding	-1.4796	5.39e-06	0.000139522
ENSRNOG00000024577	Gamt	guanidinoacetate N-methyltransferase [Source:RGD Symbol;Acc:2659]	25257	7	protein_coding	-1.48379	5.51e-07	3.45e-05
ENSRNOG00000006224	Klhl31	kelch-like family member 31 [Source:RGD Symbol;Acc:1560540]	315833	8	protein_coding	-1.48675	8.17e-06	0.000182197
ENSRNOG00000017392	Fgf2	fibroblast growth factor 2 [Source:RGD Symbol;Acc:2609]	54250	2	protein_coding	-1.49613	9.48e-05	0.00101423
ENSRNOG00000024885	Asb10	ankyrin repeat and SOCS box-containing 10 [Source:RGD Symbol;Acc:1562922]	499972	4	protein_coding	-1.50224	1.87e-06	7.11e-05
ENSRNOG00000004613	Gpm6b	glycoprotein m6b [Source:RGD Symbol;Acc:620580]	192179	X	protein_coding	-1.50439	1.69e-07	1.73e-05
ENSRNOG00000034075	Ube2ql1	ubiquitin-conjugating enzyme E2Q family-like 1 [Source:RGD Symbol;Acc:1598121]	679949	1	protein_coding	-1.51301	1.6e-05	0.000292226
ENSRNOG00000059834	Cib2	calcium and integrin binding family member 2 [Source:RGD Symbol;Acc:1308718]	300719	8	protein_coding	-1.51568	2.72e-06	9.27e-05
ENSRNOG00000015718	RGD1307461	similar to RIKEN cDNA 6430571L13 gene; similar to g20 protein [Source:RGD Symbol;Acc:1307461]	300990	8	protein_coding	-1.51628	1.74e-05	0.000307267
ENSRNOG00000011668	Nfil3	nuclear factor, interleukin 3 regulated [Source:RGD Symbol;Acc:620972]	114519	17	protein_coding	-1.5165	0.0002738	0.00217935
ENSRNOG00000015461	Serpine2	serpin family E member 2 [Source:RGD Symbol;Acc:3748]	29366	9	protein_coding	-1.51908	1.66e-06	6.55e-05
ENSRNOG00000011360	Dkk2	dickkopf WNT signaling pathway inhibitor 2 [Source:RGD Symbol;Acc:1308639]	295445	2	protein_coding	-1.51976	0.00882947	0.0309502
ENSRNOG00000040350	Mir675	microRNA 675 [Source:RGD Symbol;Acc:2314883]	NA	1	miRNA	-1.52051	1.94e-06	7.18e-05
ENSRNOG00000018944	Pank1	pantothenate kinase 1 [Source:RGD Symbol;Acc:1304677]	294088	1	protein_coding	-1.52747	0.00020019	0.00175496
ENSRNOG00000012095	Pkia	protein kinase (cAMP-dependent, catalytic) inhibitor alpha [Source:RGD Symbol;Acc:621021]	114906	2	protein_coding	-1.53992	6.3e-09	2.27e-06
ENSRNOG00000059166	Ldb3	LIM domain binding 3 [Source:RGD Symbol;Acc:1564875]	498587	16	protein_coding	-1.5417	5.79e-05	0.000706029
ENSRNOG00000001528	Gap43	growth associated protein 43 [Source:RGD Symbol;Acc:62071]	29423	11	protein_coding	-1.54355	4.09e-05	0.000552905
ENSRNOG00000003927	Cd55	CD55 molecule, decay accelerating factor for complement [Source:RGD Symbol;Acc:620651]	64036	13	protein_coding	-1.5646	5.61e-06	0.000143068
ENSRNOG00000016243	Casq2	calsequestrin 2 [Source:RGD Symbol;Acc:2276]	29209	2	protein_coding	-1.5684	0.000187868	0.00168285
ENSRNOG00000030475	Mum1l1	melanoma associated antigen (mutated) 1-like 1 [Source:RGD Symbol;Acc:1565148]	501630	X	protein_coding	-1.57254	9.46e-07	4.54e-05
ENSRNOG00000003784	Rilp	Rab interacting lysosomal protein [Source:RGD Symbol;Acc:1307691]	287531	10	protein_coding	-1.58507	8.85e-08	1.16e-05
ENSRNOG00000004537	Rxrg	retinoid X receptor gamma [Source:RGD Symbol;Acc:620046]	83574	13	protein_coding	-1.58573	2.22e-07	2.03e-05
ENSRNOG00000016356	Got1	glutamic-oxaloacetic transaminase 1 [Source:RGD Symbol;Acc:2721]	24401	1	protein_coding	-1.58894	5.49e-07	3.45e-05
ENSRNOG00000030330	Pcdh11x	protocadherin 11 X-linked [Source:RGD Symbol;Acc:1562864]	NA	X	protein_coding	-1.59233	4.93e-07	3.23e-05
ENSRNOG00000057139	Myoz3	myozenin 3 [Source:RGD Symbol;Acc:1594778]	689274	18	protein_coding	-1.59914	2.23e-05	0.000364221
ENSRNOG00000052981	AABR07058464.1		NA	7	protein_coding	-1.59925	9.24e-09	2.78e-06
ENSRNOG00000018603	Carns1	carnosine synthase 1 [Source:RGD Symbol;Acc:1308234]	309150	1	protein_coding	-1.59976	0.000190579	0.00170197
ENSRNOG00000046779	LOC100911562	apolipoprotein L3-like [Source:RGD Symbol;Acc:6491840]	362951	7	protein_coding	-1.6018	8.95e-09	2.78e-06
ENSRNOG00000003984	Apln	apelin [Source:RGD Symbol;Acc:620672]	58812	X	protein_coding	-1.60275	1.38e-05	0.000262024
ENSRNOG00000004205	Pkdcc	protein kinase domain containing, cytoplasmic [Source:RGD Symbol;Acc:1311939]	313860	6	protein_coding	-1.60482	9.24e-10	7.19e-07
ENSRNOG00000009276	Schip1	schwannomin interacting protein 1 [Source:RGD Symbol;Acc:1309962]	295105	2	protein_coding	-1.6051	4.19e-05	0.000562599
ENSRNOG00000007687	Sema7a	semaphorin 7A, GPI membrane anchor [Source:RGD Symbol;Acc:1305192]	315711	8	protein_coding	-1.61167	9.39e-05	0.00100676
ENSRNOG00000032703	Rasgrp3	RAS guanyl releasing protein 3 [Source:RGD Symbol;Acc:1304612]	313874	6	protein_coding	-1.61481	1.86e-08	4.29e-06
ENSRNOG00000018143	Hpdl	4-hydroxyphenylpyruvate dioxygenase-like [Source:RGD Symbol;Acc:1310014]	313521	5	protein_coding	-1.62705	3.89e-05	0.000535461
ENSRNOG00000019433	Rab3a	RAB3A, member RAS oncogene family [Source:RGD Symbol;Acc:3528]	25531	16	protein_coding	-1.63176	1.33e-05	0.000252322
ENSRNOG00000043094	Oxct1	3-oxoacid CoA transferase 1 [Source:RGD Symbol;Acc:1584008]	690163	2	protein_coding	-1.63953	1.29e-05	0.000246277
ENSRNOG00000049177	AABR07024972.1		NA	16	protein_coding	-1.64107	1.66e-06	6.55e-05
ENSRNOG00000018953	Cblc	Cbl proto-oncogene C [Source:RGD Symbol;Acc:1307651]	292699	1	protein_coding	-1.64196	6.31e-05	0.000751191
ENSRNOG00000035651	Mir3582	microRNA 3582 [Source:RGD Symbol;Acc:4888581]	NA	18	miRNA	-1.64692	5.49e-05	0.00068269
ENSRNOG00000006930	Casq1	calsequestrin 1 [Source:RGD Symbol;Acc:1586677]	686019	13	protein_coding	-1.64898	5.54e-09	2.1e-06
ENSRNOG00000048838	Gjc1	gap junction protein, gamma 1 [Source:RGD Symbol;Acc:628889]	266706	10	protein_coding	-1.65049	2.59e-07	2.23e-05
ENSRNOG00000015071	Zim1	zinc finger, imprinted 1 [Source:RGD Symbol;Acc:1310930]	308322	1	protein_coding	-1.65639	0.000104075	0.00108544
ENSRNOG00000012176	Rab27b	RAB27B, member RAS oncogene family [Source:RGD Symbol;Acc:620114]	84590	18	protein_coding	-1.66595	5.94e-07	3.54e-05
ENSRNOG00000007302	Fbn1	fibrillin 1 [Source:RGD Symbol;Acc:620908]	83727	3	protein_coding	-1.67191	8.57e-07	4.33e-05
ENSRNOG00000061215	Crym	crystallin, mu [Source:RGD Symbol;Acc:620943]	117024	1	protein_coding	-1.67769	0.000317932	0.00244001
ENSRNOG00000016043	Aqp4	aquaporin 4 [Source:RGD Symbol;Acc:2143]	25293	18	protein_coding	-1.68225	0.00310236	0.013867
ENSRNOG00000015117	Lrrc39	leucine rich repeat containing 39 [Source:RGD Symbol;Acc:1585106]	691307	2	protein_coding	-1.68979	1.24e-06	5.44e-05
ENSRNOG00000036404	AABR07026777.1		NA	17	miRNA	-1.6908	6.69e-07	3.79e-05
ENSRNOG00000018570	C1qtnf3	C1q and tumor necrosis factor related protein 3 [Source:RGD Symbol;Acc:1305010]	294806	2	protein_coding	-1.69087	0.00269572	0.0124158
ENSRNOG00000004322	Sh3kbp1	SH3 domain-containing kinase-binding protein 1 [Source:RGD Symbol;Acc:620904]	84357	X	protein_coding	-1.69097	1.81e-07	1.8e-05
ENSRNOG00000016361	Plcd4	phospholipase C, delta 4 [Source:RGD Symbol;Acc:621025]	140693	9	protein_coding	-1.69497	5.46e-05	0.000680667
ENSRNOG00000023410	Apol9a	apolipoprotein L 9a [Source:RGD Symbol;Acc:1562332]	503164	7	protein_coding	-1.69594	3.4e-10	3.59e-07
ENSRNOG00000023162	Car14	carbonic anhydrase 14 [Source:RGD Symbol;Acc:1599277]	791259	2	protein_coding	-1.70978	1.97e-05	0.000333414
ENSRNOG00000062223	NA	NA	NA	NA	NA	-1.713	0.00248408	0.0116885
ENSRNOG00000013408	Npas2	neuronal PAS domain protein 2 [Source:RGD Symbol;Acc:1309681]	316351	9	protein_coding	-1.71631	5.38e-08	8.74e-06
ENSRNOG00000018494	Ppp1r3c	protein phosphatase 1, regulatory subunit 3C [Source:RGD Symbol;Acc:1309132]	309513	1	protein_coding	-1.71755	2.6e-05	0.000403731
ENSRNOG00000006086	Lynx1	Ly6/neurotoxin 1 [Source:RGD Symbol;Acc:1312017]	300018	7	protein_coding	-1.71838	6.26e-10	5.79e-07
ENSRNOG00000024960	Smco1	single-pass membrane protein with coiled-coil domains 1 [Source:RGD Symbol;Acc:1562500]	498096	11	protein_coding	-1.7198	2.35e-05	0.000376352
ENSRNOG00000015290	Tpi1	triosephosphate isomerase 1 [Source:RGD Symbol;Acc:3896]	24849	4	protein_coding	-1.72506	1.54e-07	1.66e-05
ENSRNOG00000019403	Afap1l1	actin filament associated protein 1-like 1 [Source:RGD Symbol;Acc:1311580]	291565	18	protein_coding	-1.75151	3.85e-08	7.16e-06
ENSRNOG00000013194	Rps6ka2	ribosomal protein S6 kinase polypeptide 2 [Source:RGD Symbol;Acc:620676]	117269	1	protein_coding	-1.75556	2.98e-07	2.4e-05
ENSRNOG00000047396	LOC103689927	protein RMD5 homolog B [Source:RGD Symbol;Acc:9131446]	497900	10	protein_coding	-1.762	2.34e-05	0.000376158
ENSRNOG00000027891	Dhrs11	dehydrogenase/reductase (SDR family) member 11 [Source:RGD Symbol;Acc:1307935]	360583	10	protein_coding	-1.77156	3.52e-07	2.6e-05
ENSRNOG00000008170	Jph2	junctophilin 2 [Source:RGD Symbol;Acc:1305196]	296345	3	protein_coding	-1.77366	5.76e-06	0.000145491
ENSRNOG00000061775	AABR07065531.34		NA	6	snoRNA	-1.77963	9.99e-05	0.0010545
ENSRNOG00000016679	Tmc7	transmembrane channel-like 7 [Source:RGD Symbol;Acc:1564267]	499254	1	protein_coding	-1.78094	3.92e-08	7.16e-06
ENSRNOG00000006787	Dhcr24	24-dehydrocholesterol reductase [Source:RGD Symbol;Acc:1306529]	298298	5	protein_coding	-1.78953	1.04e-06	4.91e-05
ENSRNOG00000009726	Grip2	glutamate receptor interacting protein 2 [Source:RGD Symbol;Acc:621668]	171571	4	protein_coding	-1.80186	8.2e-08	1.08e-05
ENSRNOG00000032443	Lmod3	leiomodin 3 [Source:RGD Symbol;Acc:1564924]	500267	4	protein_coding	-1.82205	5.46e-06	0.000140142
ENSRNOG00000055995	AABR07021213.1		NA	13	lincRNA	-1.82536	0.000485671	0.00337369
ENSRNOG00000013196	Dok5	docking protein 5 [Source:RGD Symbol;Acc:1562846]	502694	3	protein_coding	-1.82552	1.31e-06	5.55e-05
ENSRNOG00000003704	Fam184b	family with sequence similarity 184, member B [Source:RGD Symbol;Acc:1564950]	NA	14	protein_coding	-1.85023	1.42e-06	5.89e-05
ENSRNOG00000009031	Gucy2c	guanylate cyclase 2C [Source:RGD Symbol;Acc:2771]	25711	4	protein_coding	-1.8649	6.9e-05	0.000804022
ENSRNOG00000000406	Ros1	ROS proto-oncogene 1 , receptor tyrosine kinase [Source:RGD Symbol;Acc:3591]	25346	20	protein_coding	-1.87462	1.18e-07	1.42e-05
ENSRNOG00000027742	Adamtsl2	ADAMTS-like 2 [Source:RGD Symbol;Acc:1305459]	311827	3	protein_coding	-1.87482	1.63e-05	0.000295898
ENSRNOG00000007378	Acox2	acyl-CoA oxidase 2, branched chain [Source:RGD Symbol;Acc:628684]	252898	15	protein_coding	-1.8808	5.81e-07	3.53e-05
ENSRNOG00000014232	P2ry1	purinergic receptor P2Y1 [Source:RGD Symbol;Acc:3242]	25265	2	protein_coding	-1.88175	8.3e-07	4.29e-05
ENSRNOG00000007603	Gabrr1	gamma-aminobutyric acid type A receptor rho 1 subunit [Source:RGD Symbol;Acc:61900]	29694	5	protein_coding	-1.89972	1.7e-05	0.000303268
ENSRNOG00000051520	AABR07070802.1		NA	8	lincRNA	-1.90285	0.00173903	0.00877855
ENSRNOG00000030145	RGD1561667	similar to putative protein kinase [Source:RGD Symbol;Acc:1561667]	292393	1	protein_coding	-1.90367	0.0104241	0.0351887
ENSRNOG00000009691	Lrrn2	leucine rich repeat neuronal 2 [Source:RGD Symbol;Acc:1305482]	289020	13	protein_coding	-1.91143	1.01e-05	0.000207249
ENSRNOG00000004437	Map2k6	mitogen-activated protein kinase kinase 6 [Source:RGD Symbol;Acc:620666]	114495	10	protein_coding	-1.91518	1.33e-05	0.000252322
ENSRNOG00000000165	Pfkfb1	6-phosphofructo-2-kinase/fructose-2,6-biphosphatase 1 [Source:RGD Symbol;Acc:3307]	24638	X	protein_coding	-1.92206	2.22e-05	0.000362707
ENSRNOG00000030515	Nfasc	neurofascin [Source:RGD Symbol;Acc:620911]	116690	13	protein_coding	-1.92238	1.54e-07	1.66e-05
ENSRNOG00000013552	Scd	stearoyl-CoA desaturase [Source:RGD Symbol;Acc:621176]	246074	1	protein_coding	-1.92489	0.00386165	0.0164175
ENSRNOG00000002753	Adam11	ADAM metallopeptidase domain 11 [Source:RGD Symbol;Acc:1307515]	360638	10	protein_coding	-1.92817	0.000388445	0.00284802
ENSRNOG00000030389	Lrrc30	leucine rich repeat containing 30 [Source:RGD Symbol;Acc:1563832]	301711	9	protein_coding	-1.93109	0.000192986	0.00171622
ENSRNOG00000004861	Itga4	integrin subunit alpha 4 [Source:RGD Symbol;Acc:1593249]	311144	3	protein_coding	-1.93357	5.78e-05	0.000706029
ENSRNOG00000051306	Rn50_1_2682.1		NA	1	lincRNA	-1.934	0.00114271	0.00641594
ENSRNOG00000026548	Dhrs7c	dehydrogenase/reductase (SDR family) member 7C [Source:RGD Symbol;Acc:1306989]	287411	10	protein_coding	-1.93518	5.94e-07	3.54e-05
ENSRNOG00000013009	Ldha	lactate dehydrogenase A [Source:RGD Symbol;Acc:2996]	24533	1	protein_coding	-1.95023	5.44e-07	3.45e-05
ENSRNOG00000031706	RGD1563601	similar to Tpi1 protein [Source:RGD Symbol;Acc:1563601]	NA	17	processed_pseudogene	-1.96559	7.51e-06	0.000171888
ENSRNOG00000004158	Hdac9	histone deacetylase 9 [Source:RGD Symbol;Acc:1310748]	687001	6	protein_coding	-1.97971	1.68e-10	2.25e-07
ENSRNOG00000013309	Pik3ap1	phosphoinositide-3-kinase adaptor protein 1 [Source:RGD Symbol;Acc:1307744]	294048	1	protein_coding	-1.98281	0.000942525	0.00556892
ENSRNOG00000052971	AABR07010777.1		NA	2	lincRNA	-1.99743	7.17e-06	0.000168755
ENSRNOG00000012835	Espl1	extra spindle pole bodies like 1, separase [Source:RGD Symbol;Acc:1306266]	315330	7	protein_coding	-1.99848	4.07e-06	0.000118365
ENSRNOG00000025823	Rbm46	RNA binding motif protein 46 [Source:RGD Symbol;Acc:1560205]	310548	2	protein_coding	-2.00546	0.00203331	0.00997697
ENSRNOG00000007632	Mss51	MSS51 mitochondrial translational activator [Source:RGD Symbol;Acc:1309408]	289904	15	protein_coding	-2.00707	0.000125063	0.00123882
ENSRNOG00000016681	Mc2r	melanocortin 2 receptor [Source:RGD Symbol;Acc:628649]	282839	18	protein_coding	-2.00951	6.7e-05	0.000785892
ENSRNOG00000014383	AABR07070456.1		NA	8	pseudogene	-2.0099	0.000100374	0.0010576
ENSRNOG00000051621	Tex40	testis expressed 40 [Source:RGD Symbol;Acc:2318763]	100362120	1	protein_coding	-2.01118	0.000239892	0.00198754
ENSRNOG00000013532	Pgam2	phosphoglycerate mutase 2 [Source:RGD Symbol;Acc:3313]	24959	14	protein_coding	-2.01517	6.79e-08	1e-05
ENSRNOG00000027888	Cmss1	cms1 ribosomal small subunit homolog (yeast) [Source:RGD Symbol;Acc:1309437]	288176	11	protein_coding	-2.01831	3.14e-08	6.2e-06
ENSRNOG00000043057	AABR07025284.1		NA	16	processed_pseudogene	-2.02994	2.63e-06	9.03e-05
ENSRNOG00000008210	Ky	kyphoscoliosis peptidase [Source:RGD Symbol;Acc:1305407]	315962	8	protein_coding	-2.03161	0.000203541	0.00177278
ENSRNOG00000006025	Lamb3	laminin subunit beta 3 [Source:RGD Symbol;Acc:1562668]	305078	13	protein_coding	-2.03213	1.68e-06	6.56e-05
ENSRNOG00000053662	Fgf6	fibroblast growth factor 6 [Source:RGD Symbol;Acc:620130]	170700	4	protein_coding	-2.05334	3.49e-06	0.00010939
ENSRNOG00000060849	Rcor2l1	REST corepressor 2-like 1 [Source:RGD Symbol;Acc:1565031]	305811	1	protein_coding	-2.08654	1.06e-05	0.000213271
ENSRNOG00000023352	Fam78a	family with sequence similarity 78, member A [Source:RGD Symbol;Acc:1566351]	499776	3	protein_coding	-2.1081	1.75e-05	0.000308374
ENSRNOG00000049422	LOC103693683	low affinity immunoglobulin gamma Fc region receptor III [Source:RGD Symbol;Acc:9127992]	103693683	13	protein_coding	-2.12621	9.54e-05	0.00101827
ENSRNOG00000022691	St8sia5	ST8 alpha-N-acetyl-neuraminide alpha-2,8-sialyltransferase 5 [Source:RGD Symbol;Acc:1302934]	364901	18	protein_coding	-2.14584	1.07e-07	1.32e-05
ENSRNOG00000047933	Phykpl	5-phosphohydroxy-L-lysine phospho-lyase [Source:RGD Symbol;Acc:2293818]	100169747	10	protein_coding	-2.14943	0.00990891	0.0338759
ENSRNOG00000052925	NEWGENE_621351	collagen, type I, alpha 2 [Source:RGD Symbol;Acc:9452897]	103689932	4	protein_coding	-2.17574	0.00643987	0.0242401
ENSRNOG00000050841	Ache	acetylcholinesterase [Source:RGD Symbol;Acc:69313]	83817	12	protein_coding	-2.2071	8.17e-07	4.29e-05
ENSRNOG00000056457	Gpd1	glycerol-3-phosphate dehydrogenase 1 [Source:RGD Symbol;Acc:621381]	60666	7	protein_coding	-2.23018	9.31e-06	0.000198221
ENSRNOG00000046447	LOC100911485	mitofusin-2-like [Source:RGD Symbol;Acc:6492845]	NA	5	protein_coding	-2.26616	0.00208339	0.0101721
ENSRNOG00000048363	Dnah5	dynein, axonemal, heavy chain 5 [Source:RGD Symbol;Acc:1560828]	294854	2	protein_coding	-2.28024	0.00038284	0.00281403
ENSRNOG00000015904	Wfdc1	WAP four-disulfide core domain 1 [Source:RGD Symbol;Acc:68938]	171112	19	protein_coding	-2.28031	5.1e-07	3.29e-05
ENSRNOG00000021960	AC109958.1		NA	13	pseudogene	-2.28291	0.00327962	0.0144391
ENSRNOG00000012827	Mlf1	myeloid leukemia factor 1 [Source:RGD Symbol;Acc:1306854]	310483	2	protein_coding	-2.30703	8.33e-07	4.29e-05
ENSRNOG00000019557	Asb18	ankyrin repeat and SOCS box-containing 18 [Source:RGD Symbol;Acc:1310850]	316614	9	protein_coding	-2.31906	2.43e-07	2.17e-05
ENSRNOG00000007949	Rgn	regucalcin [Source:RGD Symbol;Acc:3560]	25106	X	protein_coding	-2.32043	2.06e-05	0.00034414
ENSRNOG00000042897	Nmrk2	nicotinamide riboside kinase 2 [Source:RGD Symbol;Acc:6486791]	100912521	7	protein_coding	-2.33069	1.27e-08	3.48e-06
ENSRNOG00000020467	Nrep	neuronal regeneration related protein [Source:RGD Symbol;Acc:631411]	338475	18	protein_coding	-2.34415	8.15e-08	1.08e-05
ENSRNOG00000003596	Itgb1bp2	integrin subunit beta 1 binding protein 2 [Source:RGD Symbol;Acc:1565015]	317258	X	protein_coding	-2.3645	3.71e-07	2.64e-05
ENSRNOG00000012950	Efr3b	EFR3 homolog B [Source:RGD Symbol;Acc:1310845]	313928	6	protein_coding	-2.36664	1.42e-06	5.89e-05
ENSRNOG00000015567	Slc9a2	solute carrier family 9 member A2 [Source:RGD Symbol;Acc:3719]	24783	9	protein_coding	-2.36819	4.31e-11	7.97e-08
ENSRNOG00000042312	Palldl1	palladin-like 1 [Source:RGD Symbol;Acc:1359390]	NA	16	processed_transcript	-2.36971	2.11e-07	1.99e-05
ENSRNOG00000020783	Ntf4	neurotrophin 4 [Source:RGD Symbol;Acc:3212]	25730	1	protein_coding	-2.39257	7.66e-07	4.15e-05
ENSRNOG00000001766	Tfrc	transferrin receptor [Source:RGD Symbol;Acc:70488]	64678	11	protein_coding	-2.3993	2.47e-11	5.25e-08
ENSRNOG00000036677	Slc16a3	solute carrier family 16 member 3 [Source:RGD Symbol;Acc:620603]	80878	10	protein_coding	-2.43939	0.0001231	0.00122498
ENSRNOG00000014339	Anxa10	annexin A10 [Source:RGD Symbol;Acc:1560956]	498622	16	protein_coding	-2.44713	7.94e-08	1.08e-05
ENSRNOG00000016962	Neu2	neuraminidase 2 [Source:RGD Symbol;Acc:3164]	29204	9	protein_coding	-2.45236	4.97e-05	0.000634171
ENSRNOG00000020244	Perm1	PPARGC1 and ESRR induced regulator, muscle 1 [Source:RGD Symbol;Acc:1304931]	313776	5	protein_coding	-2.51005	1.6e-06	6.38e-05
ENSRNOG00000015264	Lrrc38	leucine rich repeat containing 38 [Source:RGD Symbol;Acc:1311416]	313681	5	protein_coding	-2.58822	3.31e-05	0.000478086
ENSRNOG00000019278	Fsd2	fibronectin type III and SPRY domain containing 2 [Source:RGD Symbol;Acc:1305167]	308779	1	protein_coding	-2.5986	1.28e-07	1.51e-05
ENSRNOG00000045653	Fam131a	family with sequence similarity 131, member A [Source:RGD Symbol;Acc:2322069]	100360487	11	protein_coding	-2.60118	0.000613631	0.00405495
ENSRNOG00000060690	AABR07052523.2		NA	3	lincRNA	-2.63261	4.46e-06	0.000123427
ENSRNOG00000010598	Hs3st1	heparan sulfate-glucosamine 3-sulfotransferase 1 [Source:RGD Symbol;Acc:71084]	84406	14	protein_coding	-2.64047	1.66e-11	5.25e-08
ENSRNOG00000053893	Opn4	opsin 4 [Source:RGD Symbol;Acc:621701]	192223	16	protein_coding	-2.74061	3.24e-06	0.00010336
ENSRNOG00000053904	AABR07022113.1		NA	13	lincRNA	-2.84228	3.02e-07	2.4e-05
ENSRNOG00000002917	Sec14l5	SEC14-like lipid binding 5 [Source:RGD Symbol;Acc:1564638]	287060	10	protein_coding	-2.87178	5.8e-07	3.53e-05
ENSRNOG00000045821	Slc41a3	solute carrier family 41, member 3 [Source:RGD Symbol;Acc:1589573]	641603	4	protein_coding	-2.88422	4.95e-06	0.000132544
ENSRNOG00000047455	Cdhr3	cadherin-related family member 3 [Source:MGI Symbol;Acc:MGI:1916014]	686932	6	protein_coding	-2.98257	7.83e-07	4.2e-05
ENSRNOG00000004356	Lrrc52	leucine rich repeat containing 52 [Source:RGD Symbol;Acc:1312014]	289199	13	protein_coding	-2.99376	1.07e-05	0.000214653
ENSRNOG00000017637	Fbp2	fructose-bisphosphatase 2 [Source:RGD Symbol;Acc:620930]	114508	17	protein_coding	-3.01066	5.29e-06	0.000138384
ENSRNOG00000030462	Ostn	osteocrin [Source:RGD Symbol;Acc:1303110]	360730	11	protein_coding	-3.06102	2.14e-05	0.000352552
ENSRNOG00000003887	Lgi2	leucine-rich repeat LGI family, member 2 [Source:RGD Symbol;Acc:1310391]	NA	14	protein_coding	-3.20753	2.54e-07	2.21e-05
ENSRNOG00000006019	G0s2	G0/G1switch 2 [Source:RGD Symbol;Acc:1311675]	289388	13	protein_coding	-3.3225	1.23e-05	0.00023777
ENSRNOG00000013586	Snai3	snail family transcriptional repressor 3 [Source:RGD Symbol;Acc:1309658]	307919	19	protein_coding	-3.59872	1.48e-08	3.7e-06
ENSRNOG00000047000	LOC100911225	fucose mutarotase-like [Source:RGD Symbol;Acc:6494411]	100911225	1	protein_coding	-3.98928	7.55e-09	2.48e-06
ENSRNOG00000005869	AABR07017110.1		NA	15	processed_pseudogene	-4.11938	2.54e-07	2.21e-05
ENSRNOG00000002382	Mfap4	microfibrillar-associated protein 4 [Source:RGD Symbol;Acc:1307841]	287382	10	protein_coding	-6.42605	2.32e-07	2.08e-05

## Sheet: Table S2
HIinHRTpln [HRT.HI.PLN vs HRT.CTRL.PLN]; 251 DEGs at FC>2, FDR<0.05
ENSEMBL	SYMBOL	GENENAME	ENTREZ_GENEID	TXCHROM	BIOTYPE	FC (log2)	P.Value	FDR
ENSRNOG00000050240	LOC100909856	metal regulatory transcription factor 1-like [Source:RGD Symbol;Acc:6501193]	100909856	5	protein_coding	4.41941	0.000541458	0.0123194
ENSRNOG00000027171	Ndst2	N-deacetylase/N-sulfotransferase 2 [Source:RGD Symbol;Acc:1304700]	103690051	15	protein_coding	4.2537	0.000199232	0.00720401
ENSRNOG00000046667	Fosb	FBJ osteosarcoma oncogene B [Source:RGD Symbol;Acc:1308198]	100360880	1	protein_coding	3.90166	1.39787e-06	0.000382835
ENSRNOG00000048199	LOC100910336	40S ribosomal protein S19-like [Source:RGD Symbol;Acc:6498788]	100910336	9	protein_coding	3.89064	0.00361706	0.0354022
ENSRNOG00000005869	AABR07017110.1		NA	15	processed_pseudogene	3.0829	4.25818e-05	0.00297049
ENSRNOG00000045989	Hba-a3	hemoglobin alpha, adult chain 3 [Source:RGD Symbol;Acc:1359209]	287167	10	protein_coding	2.87966	0.00343976	0.0342794
ENSRNOG00000032232	LOC687679	similar to small nuclear ribonucleoprotein polypeptide G [Source:RGD Symbol;Acc:1583028]	687679	1	protein_coding	2.86313	0.00296958	0.0318515
ENSRNOG00000054142	Slc30a2	solute carrier family 30 member 2 [Source:RGD Symbol;Acc:3707]	25362	5	protein_coding	2.82945	0.000221711	0.00748605
ENSRNOG00000008915	Prima1	proline rich membrane anchor 1 [Source:RGD Symbol;Acc:1583978]	690195	6	protein_coding	2.43729	0.000136061	0.00574524
ENSRNOG00000036522	AABR07057990.1		NA	7	miRNA	2.40868	0.000346745	0.00955773
ENSRNOG00000043098	Mt2A	metallothionein 2A [Source:RGD Symbol;Acc:1592345]	689415	19	protein_coding	2.30523	6.53577e-06	0.00103933
ENSRNOG00000040153	Eif3h	eukaryotic translation initiation factor 3, subunit H [Source:RGD Symbol;Acc:735178]	NA	6	protein_coding	2.20267	0.00469827	0.0416064
ENSRNOG00000038047	Mt1	metallothionein 1 [Source:RGD Symbol;Acc:3117]	24567	17	protein_coding	2.09348	1.26459e-06	0.000352868
ENSRNOG00000013018	Eda2r	ectodysplasin A2 receptor [Source:RGD Symbol;Acc:1564025]	296872	X	protein_coding	2.08209	3.86292e-06	0.00075331
ENSRNOG00000012404	Thrsp	thyroid hormone responsive [Source:RGD Symbol;Acc:3859]	25357	1	protein_coding	2.01896	0.000358743	0.00973476
ENSRNOG00000020372	Hdac4	histone deacetylase 4 [Source:RGD Symbol;Acc:619979]	363287	9	protein_coding	1.98197	3.30181e-05	0.00266776
ENSRNOG00000045593	LOC100909830	mRNA-decapping enzyme 2-like [Source:RGD Symbol;Acc:6501731]	100909830	18	protein_coding	1.94611	0.00136231	0.0204125
ENSRNOG00000052493	AABR07068327.1		NA	9	pseudogene	1.9323	0.00173053	0.0234582
ENSRNOG00000042717	Ciart	circadian associated repressor of transcription [Source:RGD Symbol;Acc:1566380]	365871	2	protein_coding	1.89393	0.000178828	0.00676389
ENSRNOG00000008816	Gpnmb	glycoprotein nmb [Source:RGD Symbol;Acc:71008]	113955	4	protein_coding	1.88403	0.00119766	0.0190022
ENSRNOG00000041601	AABR07043071.1		NA	19	miRNA	1.88106	0.000799748	0.0151247
ENSRNOG00000002070	Mrpl1	mitochondrial ribosomal protein L1 [Source:RGD Symbol;Acc:1306850]	289491	14	protein_coding	1.72349	0.00308389	0.0324148
ENSRNOG00000018780	Sh3rf2	SH3 domain containing ring finger 2 [Source:RGD Symbol;Acc:1308415]	307472	18	protein_coding	1.70325	0.000109365	0.00508616
ENSRNOG00000005615	Gadd45a	growth arrest and DNA-damage-inducible, alpha [Source:RGD Symbol;Acc:2654]	25112	4	protein_coding	1.69055	0.000686481	0.013984
ENSRNOG00000055769	AABR07054286.1		NA	3	protein_coding	1.67058	9.41912e-06	0.00133942
ENSRNOG00000019422	Egr1	early growth response 1 [Source:RGD Symbol;Acc:2544]	24330	18	protein_coding	1.66949	0.000108798	0.00508616
ENSRNOG00000003336	Mybph	myosin binding protein H [Source:RGD Symbol;Acc:620287]	83708	13	protein_coding	1.65442	0.00242939	0.0287414
ENSRNOG00000021014	Sec1	secretory blood group 1 [Source:RGD Symbol;Acc:1562499]	308586	1	protein_coding	1.59532	0.00563786	0.0460555
ENSRNOG00000012458	Cyp2e1	cytochrome P450, family 2, subfamily e, polypeptide 1 [Source:RGD Symbol;Acc:2475]	25086	1	protein_coding	1.54793	0.0050189	0.0432594
ENSRNOG00000013663	Tmem86a	transmembrane protein 86A [Source:RGD Symbol;Acc:1305749]	308602	1	protein_coding	1.52866	7.0542e-06	0.00109168
ENSRNOG00000045649	Arrdc3	arrestin domain containing 3 [Source:RGD Symbol;Acc:1359478]	309945	2	protein_coding	1.51962	7.16014e-07	0.000260261
ENSRNOG00000003510	Fmo2	flavin containing monooxygenase 2 [Source:RGD Symbol;Acc:628600]	246245	13	protein_coding	1.51437	2.9519e-11	2.18278e-07
ENSRNOG00000013141	Eno2	enolase 2 [Source:RGD Symbol;Acc:2554]	24334	4	protein_coding	1.51071	0.00323579	0.0333014
ENSRNOG00000006738	Fbxo32	F-box protein 32 [Source:RGD Symbol;Acc:620373]	171043	7	protein_coding	1.47762	7.41342e-05	0.00413725
ENSRNOG00000001647	Ets2	ETS proto-oncogene 2, transcription factor [Source:RGD Symbol;Acc:1584977]	304063	11	protein_coding	1.47582	8.86766e-07	0.000275048
ENSRNOG00000020807	Wdr62	WD repeat domain 62 [Source:RGD Symbol;Acc:1306714]	308492	1	protein_coding	1.44402	9.54777e-06	0.00134478
ENSRNOG00000046867	LOC102549115	zinc finger protein 260-like [Source:RGD Symbol;Acc:7517220]	NA	1	protein_coding	1.40923	0.00645202	0.0494411
ENSRNOG00000058522	Fam214a	family with sequence similarity 214, member A [Source:RGD Symbol;Acc:1310552]	300836	8	protein_coding	1.40683	1.01176e-05	0.00139718
ENSRNOG00000019009	Arrdc2	arrestin domain containing 2 [Source:RGD Symbol;Acc:1309659]	306344	16	protein_coding	1.38812	0.000138552	0.00577928
ENSRNOG00000002434	Tmem100	transmembrane protein 100 [Source:RGD Symbol;Acc:1560541]	497979	10	protein_coding	1.37922	0.00010883	0.00508616
ENSRNOG00000014117	Hmox1	heme oxygenase 1 [Source:RGD Symbol;Acc:2806]	24451	19	protein_coding	1.37273	0.0028304	0.0309836
ENSRNOG00000005872	Tcf7	transcription factor 7 (T-cell specific, HMG-box) [Source:RGD Symbol;Acc:1305894]	363595	10	protein_coding	1.34198	1.19001e-05	0.00149144
ENSRNOG00000060329	Emb	embigin [Source:RGD Symbol;Acc:621067]	NA	2	protein_coding	1.3349	0.00484476	0.0424713
ENSRNOG00000003809	Sat1	spermidine/spermine N1-acetyl transferase 1 [Source:RGD Symbol;Acc:1586174]	302642	X	protein_coding	1.3202	0.000280076	0.00856544
ENSRNOG00000015906	Tgif1	TGFB-induced factor homeobox 1 [Source:RGD Symbol;Acc:1310517]	316742	9	protein_coding	1.30555	0.00371937	0.0360457
ENSRNOG00000005387	Rbm3	RNA binding motif (RNP1, RRM) protein 3 [Source:RGD Symbol;Acc:620145]	114488	X	protein_coding	1.29927	1.1023e-05	0.00145553
ENSRNOG00000003674	Pir	pirin [Source:RGD Symbol;Acc:1359212]	363465	X	protein_coding	1.28382	0.00012855	0.00557268
ENSRNOG00000016543	Trim63	tripartite motif containing 63 [Source:RGD Symbol;Acc:619964]	140939	5	protein_coding	1.27284	0.000289326	0.00871453
ENSRNOG00000022863	Lingo4	leucine rich repeat and Ig domain containing 4 [Source:RGD Symbol;Acc:1562025]	499668	2	protein_coding	1.27198	0.00292969	0.0316257
ENSRNOG00000003895	Rgs1	regulator of G-protein signaling 1 [Source:RGD Symbol;Acc:3561]	54289	13	protein_coding	1.2659	0.000551377	0.0124564
ENSRNOG00000018566	Ctsl	cathepsin L [Source:RGD Symbol;Acc:2448]	25697	17	protein_coding	1.25978	5.01552e-05	0.00328206
ENSRNOG00000020254	Per2	period circadian clock 2 [Source:RGD Symbol;Acc:61945]	63840	9	protein_coding	1.25942	1.38156e-07	9.78163e-05
ENSRNOG00000019718	Galnt15	polypeptide N-acetylgalactosaminyltransferase 15 [Source:RGD Symbol;Acc:2322081]	100360475	16	protein_coding	1.25821	0.000608685	0.0130878
ENSRNOG00000016573	Dgat2	diacylglycerol O-acyltransferase 2 [Source:RGD Symbol;Acc:620329]	252900	1	protein_coding	1.25692	4.71349e-06	0.000820093
ENSRNOG00000015113	Mocos	molybdenum cofactor sulfurase [Source:RGD Symbol;Acc:1308496]	361300	18	protein_coding	1.25681	0.000878545	0.0159225
ENSRNOG00000053272	Chi3l1	chitinase 3 like 1 [Source:RGD Symbol;Acc:620874]	89824	13	protein_coding	1.25108	0.00261063	0.0297107
ENSRNOG00000000414	Cep85l	centrosomal protein 85-like [Source:RGD Symbol;Acc:2319745]	100365935	20	protein_coding	1.2255	7.56171e-08	6.98938e-05
ENSRNOG00000001376	Mettl7a	methyltransferase like 7A [Source:RGD Symbol;Acc:1308407]	315306	7	protein_coding	1.225	0.000673596	0.0139007
ENSRNOG00000017114	Synj2	synaptojanin 2 [Source:RGD Symbol;Acc:69436]	84018	1	protein_coding	1.22289	3.27216e-07	0.000172829
ENSRNOG00000001924	Tp63	tumor protein p63 [Source:RGD Symbol;Acc:620863]	246334	11	protein_coding	1.21479	0.000291925	0.00875717
ENSRNOG00000021027	Dbp	D-box binding PAR bZIP transcription factor [Source:RGD Symbol;Acc:2491]	24309	1	protein_coding	1.21258	0.000645883	0.0136385
ENSRNOG00000029698	Pim3	Pim-3 proto-oncogene, serine/threonine kinase [Source:RGD Symbol;Acc:620462]	NA	7	protein_coding	1.19458	1.47487e-07	9.78163e-05
ENSRNOG00000061785	AABR07065124.2		NA	6	lincRNA	1.18148	0.000258446	0.00810544
ENSRNOG00000002525	Ptgs2	prostaglandin-endoperoxide synthase 2 [Source:RGD Symbol;Acc:620349]	29527	13	protein_coding	1.17025	0.00142167	0.0209423
ENSRNOG00000020923	Tuft1	tuftelin 1 [Source:RGD Symbol;Acc:1310373]	365864	2	protein_coding	1.15644	8.57422e-05	0.00452872
ENSRNOG00000019582	Mthfd1l	methylenetetrahydrofolate dehydrogenase (NADP+ dependent) 1-like [Source:RGD Symbol;Acc:1307311]	361472	1	protein_coding	1.13739	8.01212e-06	0.00120909
ENSRNOG00000000640	Egr2	early growth response 2 [Source:RGD Symbol;Acc:621608]	114090	20	protein_coding	1.12837	0.00249318	0.0291068
ENSRNOG00000050113	AABR07030019.1		NA	10	pseudogene	1.1188	0.000230319	0.00758179
ENSRNOG00000020242	Art5	ADP-ribosyltransferase 5 [Source:RGD Symbol;Acc:628834]	259167	1	protein_coding	1.11769	1.23327e-06	0.000350746
ENSRNOG00000003187	LOC102552920	armadillo repeat-containing X-linked protein 5-like [Source:RGD Symbol;Acc:7586448]	102552920	X	protein_coding	1.08992	0.00526473	0.0445015
ENSRNOG00000059203	AC133265.2		NA	8	protein_coding	1.07909	2.94132e-05	0.00253252
ENSRNOG00000014847	Rassf10	Ras association domain family member 10 [Source:RGD Symbol;Acc:1309847]	308894	1	protein_coding	1.06353	0.00217426	0.0269404
ENSRNOG00000020706	Kcnn3	potassium calcium-activated channel subfamily N member 3 [Source:RGD Symbol;Acc:2964]	54263	2	protein_coding	1.06338	0.00517071	0.0439178
ENSRNOG00000015095	Spryd7	SPRY domain containing 7 [Source:RGD Symbol;Acc:1306437]	290303	15	protein_coding	1.04179	0.000243386	0.00781338
ENSRNOG00000031163	Nfkbiz	NFKB inhibitor zeta [Source:RGD Symbol;Acc:1310834]	304005	11	protein_coding	1.04005	0.000109255	0.00508616
ENSRNOG00000014819	Hap1	huntingtin-associated protein 1 [Source:RGD Symbol;Acc:68327]	29430	10	protein_coding	1.03636	0.000407191	0.010347
ENSRNOG00000013397	Foxo1	forkhead box O1 [Source:RGD Symbol;Acc:620283]	84482	2	protein_coding	1.0302	0.000158985	0.00628672
ENSRNOG00000031814	Sort1	sortilin 1 [Source:RGD Symbol;Acc:619999]	83576	2	protein_coding	1.02995	1.34213e-05	0.00158426
ENSRNOG00000001484	Gatsl2	GATS protein-like 2 [Source:RGD Symbol;Acc:1304672]	304410	12	protein_coding	1.01661	0.00140342	0.0207968
ENSRNOG00000008190	Pnpla7	patatin-like phospholipase domain containing 7 [Source:RGD Symbol;Acc:708466]	246246	3	protein_coding	1.01589	5.28423e-05	0.0034126
ENSRNOG00000042838	Junb	JunB proto-oncogene, AP-1 transcription factor subunit [Source:RGD Symbol;Acc:2944]	24517	19	protein_coding	1.01036	0.00549818	0.0455023
ENSRNOG00000000781	Rnf39	ring finger protein 39 [Source:RGD Symbol;Acc:628854]	171387	20	protein_coding	1.00768	0.000841088	0.0155351
ENSRNOG00000015519	Ces1d	carboxylesterase 1D [Source:RGD Symbol;Acc:70896]	113902	19	protein_coding	1.00676	0.0037164	0.0360457
ENSRNOG00000026787	Disp2	dispatched RND transporter family member 2 [Source:RGD Symbol;Acc:1309569]	311324	3	protein_coding	1.00508	0.00587182	0.0470668
ENSRNOG00000003984	Apln	apelin [Source:RGD Symbol;Acc:620672]	58812	X	protein_coding	-1.0001	0.00387834	0.03699
ENSRNOG00000004322	Sh3kbp1	SH3 domain-containing kinase-binding protein 1 [Source:RGD Symbol;Acc:620904]	84357	X	protein_coding	-1.00302	0.000664089	0.0138327
ENSRNOG00000000525	Pi16	peptidase inhibitor 16 [Source:RGD Symbol;Acc:1304760]	294312	20	protein_coding	-1.00457	4.21345e-05	0.00296727
ENSRNOG00000000825	Fam26e	family with sequence similarity 26, member E [Source:RGD Symbol;Acc:1310405]	294431	20	protein_coding	-1.00599	1.415e-05	0.00160972
ENSRNOG00000002997	Slc9a3r2	SLC9A3 regulator 2 [Source:RGD Symbol;Acc:620380]	116501	10	protein_coding	-1.00815	0.000539471	0.0122931
ENSRNOG00000029145	AY172581.2		NA	MT	Mt_tRNA	-1.00859	2.04659e-06	0.00049618
ENSRNOG00000061530	Fgf16	fibroblast growth factor 16 [Source:RGD Symbol;Acc:71052]	60464	X	protein_coding	-1.01035	0.00543387	0.0452292
ENSRNOG00000007102	Acss1	acyl-CoA synthetase short-chain family member 1 [Source:RGD Symbol;Acc:1306246]	296259	3	protein_coding	-1.01113	0.00424995	0.0390874
ENSRNOG00000017392	Fgf2	fibroblast growth factor 2 [Source:RGD Symbol;Acc:2609]	54250	2	protein_coding	-1.01266	0.00582368	0.0469098
ENSRNOG00000003463	Srebf1	sterol regulatory element binding transcription factor 1 [Source:RGD Symbol;Acc:69423]	78968	10	protein_coding	-1.01399	0.00365508	0.0357271
ENSRNOG00000009197	Asb4	ankyrin repeat and SOCS box-containing 4 [Source:RGD Symbol;Acc:1563114]	500017	4	protein_coding	-1.01493	0.00184099	0.0242659
ENSRNOG00000017737	Dgkz	diacylglycerol kinase zeta [Source:RGD Symbol;Acc:70929]	81821	3	protein_coding	-1.01501	3.76851e-05	0.00282311
ENSRNOG00000009276	Schip1	schwannomin interacting protein 1 [Source:RGD Symbol;Acc:1309962]	295105	2	protein_coding	-1.01528	0.00626495	0.0487925
ENSRNOG00000049282	Oas2	2'-5' oligoadenylate synthetase 2 [Source:RGD Symbol;Acc:1359697]	363938	12	protein_coding	-1.01612	0.000761436	0.0147975
ENSRNOG00000004610	Lum	lumican [Source:RGD Symbol;Acc:620984]	81682	7	protein_coding	-1.01788	4.179e-05	0.00295709
ENSRNOG00000016758	Loxl2	lysyl oxidase-like 2 [Source:RGD Symbol;Acc:1308435]	NA	15	protein_coding	-1.01874	0.000423274	0.0105317
ENSRNOG00000004854	Has2	hyaluronan synthase 2 [Source:RGD Symbol;Acc:2781]	25694	7	protein_coding	-1.02453	0.000236212	0.00764408
ENSRNOG00000023549	Samd5	sterile alpha motif domain containing 5 [Source:RGD Symbol;Acc:1311012]	365038	1	protein_coding	-1.03089	0.000490573	0.0116134
ENSRNOG00000048924	Islr	immunoglobulin superfamily containing leucine-rich repeat [Source:RGD Symbol;Acc:1596359]	686539	8	protein_coding	-1.03137	0.000109945	0.00508702
ENSRNOG00000062304	NA	NA	NA	NA	NA	-1.03432	7.5567e-05	0.00417
ENSRNOG00000030763	Dpp4	dipeptidylpeptidase 4 [Source:RGD Symbol;Acc:2515]	25253	3	protein_coding	-1.04139	0.000104523	0.0050188
ENSRNOG00000013009	Ldha	lactate dehydrogenase A [Source:RGD Symbol;Acc:2996]	24533	1	protein_coding	-1.04837	0.00297378	0.031869
ENSRNOG00000004752	Nalcn	sodium leak channel, non-selective [Source:RGD Symbol;Acc:628710]	NA	15	protein_coding	-1.05133	0.00153368	0.0219409
ENSRNOG00000003784	Rilp	Rab interacting lysosomal protein [Source:RGD Symbol;Acc:1307691]	287531	10	protein_coding	-1.0636	9.83318e-05	0.00489627
ENSRNOG00000007229	Nr0b2	nuclear receptor subfamily 0, group B, member 2 [Source:RGD Symbol;Acc:621032]	117274	5	protein_coding	-1.07148	0.000682408	0.0139587
ENSRNOG00000010725	Cpa1	carboxypeptidase A1 [Source:RGD Symbol;Acc:2388]	24269	4	protein_coding	-1.07171	0.00261166	0.0297107
ENSRNOG00000012303	Apobec2	apolipoprotein B mRNA editing enzyme catalytic subunit 2 [Source:RGD Symbol;Acc:1308727]	301226	9	protein_coding	-1.07425	0.000219975	0.0074707
ENSRNOG00000032550	AABR07025074.1		NA	16	protein_coding	-1.07574	0.00626526	0.0487925
ENSRNOG00000056596	Alas1	5'-aminolevulinate synthase 1 [Source:RGD Symbol;Acc:68392]	65155	8	protein_coding	-1.07692	5.00301e-07	0.000228611
ENSRNOG00000015505	Mfap5	microfibrillar associated protein 5 [Source:RGD Symbol;Acc:1307919]	362429	4	protein_coding	-1.07885	4.16001e-05	0.00295709
ENSRNOG00000037339	Siglec10	sialic acid binding Ig-like lectin 10 [Source:RGD Symbol;Acc:1307441]	292844	1	protein_coding	-1.081	0.000531455	0.0121856
ENSRNOG00000048812	Gpx1	glutathione peroxidase 1 [Source:RGD Symbol;Acc:2729]	24404	8	protein_coding	-1.08414	0.00290796	0.0315282
ENSRNOG00000053122	Scn1a	sodium voltage-gated channel alpha subunit 1 [Source:RGD Symbol;Acc:69364]	81574	3	protein_coding	-1.08544	0.00393407	0.0373785
ENSRNOG00000013034	Dupd1	dual specificity phosphatase and pro isomerase domain containing 1 [Source:RGD Symbol;Acc:1310229]	361003	15	protein_coding	-1.08786	0.00120991	0.0190964
ENSRNOG00000022691	St8sia5	ST8 alpha-N-acetyl-neuraminide alpha-2,8-sialyltransferase 5 [Source:RGD Symbol;Acc:1302934]	364901	18	protein_coding	-1.08914	0.00243869	0.0288065
ENSRNOG00000004158	Hdac9	histone deacetylase 9 [Source:RGD Symbol;Acc:1310748]	687001	6	protein_coding	-1.0896	4.12182e-05	0.00295296
ENSRNOG00000023148	Col11a1	collagen, type XI, alpha 1 [Source:RGD Symbol;Acc:2372]	25654	2	protein_coding	-1.09923	0.00450401	0.040591
ENSRNOG00000006674	Fam101b	family with sequence similarity 101, member B [Source:RGD Symbol;Acc:1359691]	287534	10	protein_coding	-1.10049	2.03338e-07	0.00011566
ENSRNOG00000013917	Igsf10	immunoglobulin superfamily, member 10 [Source:RGD Symbol;Acc:735030]	310448	2	protein_coding	-1.10498	0.00332273	0.0337036
ENSRNOG00000006998	Fhl4	four and a half LIM domains 4 [Source:RGD Symbol;Acc:1308978]	314678	7	protein_coding	-1.10801	2.3271e-05	0.00220612
ENSRNOG00000057082	AABR07031740.1		NA	18	lincRNA	-1.10978	0.000612149	0.0131394
ENSRNOG00000048166	Arhgap19	Rho GTPase activating protein 19 [Source:RGD Symbol;Acc:1593044]	679082	1	protein_coding	-1.11789	6.05316e-07	0.000247534
ENSRNOG00000036404	AABR07026777.1		NA	17	miRNA	-1.11826	0.000397541	0.0101893
ENSRNOG00000008170	Jph2	junctophilin 2 [Source:RGD Symbol;Acc:1305196]	296345	3	protein_coding	-1.11934	0.00223666	0.0274219
ENSRNOG00000015260	Lpar3	lysophosphatidic acid receptor 3 [Source:RGD Symbol;Acc:620565]	66025	2	protein_coding	-1.1222	0.00136155	0.0204125
ENSRNOG00000001736	Bdh1	3-hydroxybutyrate dehydrogenase, type 1 [Source:RGD Symbol;Acc:620131]	117099	11	protein_coding	-1.12223	0.00480947	0.0422621
ENSRNOG00000029394	Dusp8	dual specificity phosphatase 8 [Source:RGD Symbol;Acc:1306425]	NA	1	protein_coding	-1.12342	7.20891e-05	0.00403836
ENSRNOG00000014597	Irs1	insulin receptor substrate 1 [Source:RGD Symbol;Acc:2922]	25467	9	protein_coding	-1.12372	8.46745e-05	0.00448836
ENSRNOG00000007821	Dyrk2	dual specificity tyrosine phosphorylation regulated kinase 2 [Source:RGD Symbol;Acc:1312039]	314862	7	protein_coding	-1.12567	4.01921e-07	0.000204966
ENSRNOG00000019403	Afap1l1	actin filament associated protein 1-like 1 [Source:RGD Symbol;Acc:1311580]	291565	18	protein_coding	-1.12898	0.000101243	0.00494152
ENSRNOG00000011292	NEWGENE_621351	collagen, type I, alpha 2 [Source:RGD Symbol;Acc:9452897]	84352	4	protein_coding	-1.12908	0.00369544	0.0359552
ENSRNOG00000021474	Siglec5	sialic acid binding Ig-like lectin 5 [Source:RGD Symbol;Acc:1305432]	292843	1	protein_coding	-1.12934	0.000169505	0.00657738
ENSRNOG00000046377	Btnl9	butyrophilin-like 9 [Source:RGD Symbol;Acc:1590287]	684480	10	protein_coding	-1.13245	0.000923131	0.0164174
ENSRNOG00000055450	Ckmt2	creatine kinase, mitochondrial 2 [Source:MGI Symbol;Acc:MGI:1923972]	NA	2	protein_coding	-1.13422	3.92217e-06	0.00075331
ENSRNOG00000018953	Cblc	Cbl proto-oncogene C [Source:RGD Symbol;Acc:1307651]	292699	1	protein_coding	-1.14001	0.00377402	0.036287
ENSRNOG00000018471	LOC100362339	ribosomal protein S19-like [Source:RGD Symbol;Acc:2318347]	NA	17	protein_coding	-1.14605	0.000659169	0.013769
ENSRNOG00000051006	Ufsp1	UFM1-specific peptidase 1 [Source:RGD Symbol;Acc:7536909]	NA	12	protein_coding	-1.16003	0.000124563	0.00548262
ENSRNOG00000023007	Col6a6	collagen, type VI, alpha 6 [Source:RGD Symbol;Acc:1309172]	315979	8	protein_coding	-1.16051	0.00170229	0.0232641
ENSRNOG00000003762	Smarca1	SWI/SNF related, matrix associated, actin dependent regulator of chromatin, subfamily a, member 1 [Source:RGD Symbol;Acc:1561046]	317575	X	protein_coding	-1.16132	0.000210833	0.00738865
ENSRNOG00000013532	Pgam2	phosphoglycerate mutase 2 [Source:RGD Symbol;Acc:3313]	24959	14	protein_coding	-1.16284	0.000543191	0.0123209
ENSRNOG00000043094	Oxct1	3-oxoacid CoA transferase 1 [Source:RGD Symbol;Acc:1584008]	690163	2	protein_coding	-1.16862	0.0011043	0.0181736
ENSRNOG00000007378	Acox2	acyl-CoA oxidase 2, branched chain [Source:RGD Symbol;Acc:628684]	252898	15	protein_coding	-1.17269	0.000717936	0.0142841
ENSRNOG00000009291	Dnase1l3	deoxyribonuclease 1-like 3 [Source:RGD Symbol;Acc:620669]	116687	15	protein_coding	-1.17731	4.58137e-06	0.000806594
ENSRNOG00000035523	Mir3571	microRNA 3571 [Source:RGD Symbol;Acc:4888552]	NA	18	miRNA	-1.17784	0.00016574	0.00647496
ENSRNOG00000012591	Pkd2l1	polycystin 2 like 1, transient receptor potential cation channel [Source:RGD Symbol;Acc:1306261]	293937	1	protein_coding	-1.17925	6.01011e-05	0.00361315
ENSRNOG00000005857	Lrrc3b	leucine rich repeat containing 3B [Source:RGD Symbol;Acc:1311897]	305705	15	protein_coding	-1.18369	0.000102814	0.00497806
ENSRNOG00000059625	AABR07035641.2		NA	12	protein_coding	-1.18747	0.000769856	0.0149024
ENSRNOG00000006033	Spon2	spondin 2 [Source:RGD Symbol;Acc:708584]	171569	14	protein_coding	-1.18765	2.28752e-05	0.00220129
ENSRNOG00000006787	Dhcr24	24-dehydrocholesterol reductase [Source:RGD Symbol;Acc:1306529]	298298	5	protein_coding	-1.19091	0.000495653	0.0116537
ENSRNOG00000019278	Fsd2	fibronectin type III and SPRY domain containing 2 [Source:RGD Symbol;Acc:1305167]	308779	1	protein_coding	-1.19216	0.00608919	0.0479005
ENSRNOG00000050425	RGD1561777	similar to Na+ dependent glucose transporter 1 [Source:RGD Symbol;Acc:1561777]	NA	20	protein_coding	-1.19676	0.000281051	0.00856544
ENSRNOG00000020197	Cd248	CD248 molecule [Source:RGD Symbol;Acc:1310404]	293669	1	protein_coding	-1.19779	2.16225e-05	0.00212676
ENSRNOG00000019265	Pcdh12	protocadherin 12 [Source:RGD Symbol;Acc:619917]	116808	18	protein_coding	-1.19833	1.63471e-09	6.04394e-06
ENSRNOG00000023410	Apol9a	apolipoprotein L 9a [Source:RGD Symbol;Acc:1562332]	503164	7	protein_coding	-1.19905	9.84281e-07	0.000297072
ENSRNOG00000027891	Dhrs11	dehydrogenase/reductase (SDR family) member 11 [Source:RGD Symbol;Acc:1307935]	360583	10	protein_coding	-1.20962	0.000185438	0.00692534
ENSRNOG00000052634	AC139927.1		NA	8	protein_coding	-1.21507	9.80802e-05	0.00489627
ENSRNOG00000032885	LOC100363502	cytochrome c, somatic-like [Source:RGD Symbol;Acc:2322845]	100363502	18	protein_coding	-1.22081	0.000200663	0.00723805
ENSRNOG00000016243	Casq2	calsequestrin 2 [Source:RGD Symbol;Acc:2276]	29209	2	protein_coding	-1.24128	0.0024418	0.0288098
ENSRNOG00000000906	Medag	mesenteric estrogen-dependent adipogenesis [Source:RGD Symbol;Acc:1307396]	360757	12	protein_coding	-1.25053	2.10849e-11	2.18278e-07
ENSRNOG00000008680	Loxl1	lysyl oxidase-like 1 [Source:RGD Symbol;Acc:1308752]	315714	8	protein_coding	-1.25218	0.000129732	0.00559363
ENSRNOG00000023320	Tspan1	tetraspanin 1 [Source:RGD Symbol;Acc:1303308]	298436	5	protein_coding	-1.26251	7.73199e-05	0.00420399
ENSRNOG00000035651	Mir3582	microRNA 3582 [Source:RGD Symbol;Acc:4888581]	NA	18	miRNA	-1.27687	0.00123609	0.0193036
ENSRNOG00000004205	Pkdcc	protein kinase domain containing, cytoplasmic [Source:RGD Symbol;Acc:1311939]	313860	6	protein_coding	-1.27967	1.93131e-07	0.000114249
ENSRNOG00000013954	Alpl	alkaline phosphatase, liver/bone/kidney [Source:RGD Symbol;Acc:2100]	25586	5	protein_coding	-1.28256	8.94492e-05	0.00464163
ENSRNOG00000003596	Itgb1bp2	integrin subunit beta 1 binding protein 2 [Source:RGD Symbol;Acc:1565015]	317258	X	protein_coding	-1.30108	0.00202352	0.0257316
ENSRNOG00000014751	Ret	ret proto-oncogene [Source:RGD Symbol;Acc:3556]	24716	4	protein_coding	-1.30404	5.10119e-07	0.000228611
ENSRNOG00000023720	Ntm	neurotrimin [Source:RGD Symbol;Acc:620958]	NA	8	protein_coding	-1.30588	3.3293e-05	0.00266776
ENSRNOG00000052981	AABR07058464.1		NA	7	protein_coding	-1.30928	7.43122e-07	0.000260261
ENSRNOG00000018094	Sv2c	synaptic vesicle glycoprotein 2c [Source:RGD Symbol;Acc:619718]	29643	2	protein_coding	-1.3181	5.37404e-05	0.00345551
ENSRNOG00000006025	Lamb3	laminin subunit beta 3 [Source:RGD Symbol;Acc:1562668]	305078	13	protein_coding	-1.32345	0.000824562	0.0154165
ENSRNOG00000019598	Vegfa	vascular endothelial growth factor A [Source:RGD Symbol;Acc:619991]	83785	9	protein_coding	-1.33292	3.0564e-05	0.00254833
ENSRNOG00000060605	AABR07071208.2		NA	8	pseudogene	-1.33661	0.000715133	0.0142727
ENSRNOG00000004003	Dusp10	dual specificity phosphatase 10 [Source:RGD Symbol;Acc:1310844]	63995	13	protein_coding	-1.33698	5.30198e-09	1.30685e-05
ENSRNOG00000046779	LOC100911562	apolipoprotein L3-like [Source:RGD Symbol;Acc:6491840]	362951	7	protein_coding	-1.33901	4.79864e-07	0.000228611
ENSRNOG00000027736	Cnn1	calponin 1 [Source:RGD Symbol;Acc:621883]	65204	8	protein_coding	-1.3413	0.00332087	0.0337036
ENSRNOG00000011668	Nfil3	nuclear factor, interleukin 3 regulated [Source:RGD Symbol;Acc:620972]	114519	17	protein_coding	-1.34472	0.00108712	0.0180922
ENSRNOG00000008697	Nov	nephroblastoma overexpressed [Source:RGD Symbol;Acc:621553]	81526	7	protein_coding	-1.34611	6.11201e-06	0.00100434
ENSRNOG00000019557	Asb18	ankyrin repeat and SOCS box-containing 18 [Source:RGD Symbol;Acc:1310850]	316614	9	protein_coding	-1.3507	0.00091594	0.0163203
ENSRNOG00000008880	Nrk	Nik related kinase [Source:RGD Symbol;Acc:1566163]	315907	X	protein_coding	-1.36726	0.00219923	0.0271902
ENSRNOG00000027888	Cmss1	cms1 ribosomal small subunit homolog (yeast) [Source:RGD Symbol;Acc:1309437]	288176	11	protein_coding	-1.3755	4.02598e-05	0.00293302
ENSRNOG00000018935	AABR07001497.1		NA	1	pseudogene	-1.37705	0.000598501	0.0129797
ENSRNOG00000005348	Pamr1	peptidase domain containing associated with muscle regeneration 1 [Source:RGD Symbol;Acc:1308745]	311252	3	protein_coding	-1.38543	0.000806334	0.0152297
ENSRNOG00000017531	Akr1c3	aldo-keto reductase family 1, member C3 [Source:RGD Symbol;Acc:708428]	171516	17	protein_coding	-1.3872	0.000841505	0.0155351
ENSRNOG00000001912	Tecrl	trans-2,3-enoyl-CoA reductase-like [Source:RGD Symbol;Acc:1304608]	364134	14	protein_coding	-1.40336	0.00544377	0.0452292
ENSRNOG00000007059	Atp1b4	ATPase Na+/K+ transporting family member beta 4 [Source:RGD Symbol;Acc:620994]	84396	X	protein_coding	-1.41567	4.71708e-08	5.46415e-05
ENSRNOG00000006320	Ptges	prostaglandin E synthase [Source:RGD Symbol;Acc:62076]	59103	3	protein_coding	-1.41806	1.32891e-05	0.00158426
ENSRNOG00000059903	Thbs3	thrombospondin 3 [Source:RGD Symbol;Acc:1596780]	681309	2	protein_coding	-1.42965	2.23169e-06	0.00052388
ENSRNOG00000022921	Dact2	dishevelled-binding antagonist of beta-catenin 2 [Source:RGD Symbol;Acc:1310742]	308212	1	protein_coding	-1.44806	1.57308e-07	9.78163e-05
ENSRNOG00000020525	Col5a3	collagen, type V, alpha 3 [Source:RGD Symbol;Acc:70922]	60379	8	protein_coding	-1.45028	1.06539e-06	0.000315121
ENSRNOG00000059277	AABR07065531.25		NA	6	snoRNA	-1.46985	0.000345842	0.00955773
ENSRNOG00000047966	Hspa1l	heat shock protein 1-like [Source:RGD Symbol;Acc:1595925]	24963	20	protein_coding	-1.47223	3.56748e-05	0.00277842
ENSRNOG00000009726	Grip2	glutamate receptor interacting protein 2 [Source:RGD Symbol;Acc:621668]	171571	4	protein_coding	-1.47372	4.31373e-06	0.000790716
ENSRNOG00000031934	Enah	enabled homolog (Drosophila) [Source:RGD Symbol;Acc:1307666]	360891	13	protein_coding	-1.48941	0.00114508	0.0185483
ENSRNOG00000035571	Mir133b	microRNA 133b [Source:RGD Symbol;Acc:2325527]	NA	9	miRNA	-1.4945	0.000279835	0.00856544
ENSRNOG00000004110	Trib2	tribbles pseudokinase 2 [Source:RGD Symbol;Acc:1564451]	313974	6	protein_coding	-1.49743	3.16377e-08	4.25355e-05
ENSRNOG00000060970	Tnmd	tenomodulin [Source:RGD Symbol;Acc:620938]	64104	X	protein_coding	-1.49751	0.00641157	0.049338
ENSRNOG00000052971	AABR07010777.1		NA	2	lincRNA	-1.50381	0.000408003	0.0103498
ENSRNOG00000002917	Sec14l5	SEC14-like lipid binding 5 [Source:RGD Symbol;Acc:1564638]	287060	10	protein_coding	-1.51133	0.00360025	0.0353077
ENSRNOG00000015567	Slc9a2	solute carrier family 9 member A2 [Source:RGD Symbol;Acc:3719]	24783	9	protein_coding	-1.51695	1.4407e-06	0.000386788
ENSRNOG00000005669	Car8	carbonic anhydrase 8 [Source:RGD Symbol;Acc:1304709]	297814	5	protein_coding	-1.51753	6.14655e-08	6.49296e-05
ENSRNOG00000030389	Lrrc30	leucine rich repeat containing 30 [Source:RGD Symbol;Acc:1563832]	301711	9	protein_coding	-1.51873	0.0026332	0.0297953
ENSRNOG00000015596	Efhd1	EF-hand domain family, member D1 [Source:RGD Symbol;Acc:1559565]	501181	9	protein_coding	-1.51929	7.38614e-08	6.98938e-05
ENSRNOG00000020467	Nrep	neuronal regeneration related protein [Source:RGD Symbol;Acc:631411]	338475	18	protein_coding	-1.52541	0.000138516	0.00577928
ENSRNOG00000058111	Itga2	integrin alpha 2 [Source:RGD Symbol;Acc:621632]	170921	2	protein_coding	-1.53944	2.92828e-06	0.000618661
ENSRNOG00000016890	Tppp3	tubulin polymerization-promoting protein family member 3 [Source:RGD Symbol;Acc:1305061]	291966	19	protein_coding	-1.54523	3.81192e-09	1.12749e-05
ENSRNOG00000007302	Fbn1	fibrillin 1 [Source:RGD Symbol;Acc:620908]	83727	3	protein_coding	-1.57672	2.72137e-06	0.000609793
ENSRNOG00000027742	Adamtsl2	ADAMTS-like 2 [Source:RGD Symbol;Acc:1305459]	311827	3	protein_coding	-1.58328	0.00019208	0.0070488
ENSRNOG00000023809	Opcml	opioid binding protein/cell adhesion molecule-like [Source:RGD Symbol;Acc:620635]	116597	8	protein_coding	-1.59783	2.88214e-06	0.000617738
ENSRNOG00000003887	Lgi2	leucine-rich repeat LGI family, member 2 [Source:RGD Symbol;Acc:1310391]	NA	14	protein_coding	-1.61544	0.00372809	0.0360593
ENSRNOG00000042897	Nmrk2	nicotinamide riboside kinase 2 [Source:RGD Symbol;Acc:6486791]	100912521	7	protein_coding	-1.64015	1.37202e-05	0.0015977
ENSRNOG00000007603	Gabrr1	gamma-aminobutyric acid type A receptor rho 1 subunit [Source:RGD Symbol;Acc:61900]	29694	5	protein_coding	-1.64332	0.000144403	0.00588312
ENSRNOG00000005690	Lmcd1	LIM and cysteine-rich domains 1 [Source:RGD Symbol;Acc:1308963]	494021	4	protein_coding	-1.64944	0.00379247	0.0363728
ENSRNOG00000015904	Wfdc1	WAP four-disulfide core domain 1 [Source:RGD Symbol;Acc:68938]	171112	19	protein_coding	-1.65543	0.000107038	0.00508616
ENSRNOG00000055995	AABR07021213.1		NA	13	lincRNA	-1.66399	0.00135047	0.0203169
ENSRNOG00000003897	Col1a1	collagen, type I, alpha 1 [Source:RGD Symbol;Acc:61817]	29393	10	protein_coding	-1.67121	0.00136992	0.0204851
ENSRNOG00000053427	AABR07003167.1		NA	1	lincRNA	-1.67955	0.000228543	0.00755877
ENSRNOG00000001766	Tfrc	transferrin receptor [Source:RGD Symbol;Acc:70488]	64678	11	protein_coding	-1.69036	1.53256e-07	9.78163e-05
ENSRNOG00000050841	Ache	acetylcholinesterase [Source:RGD Symbol;Acc:69313]	83817	12	protein_coding	-1.70744	6.30671e-05	0.00370119
ENSRNOG00000053893	Opn4	opsin 4 [Source:RGD Symbol;Acc:621701]	192223	16	protein_coding	-1.71762	0.00172736	0.0234366
ENSRNOG00000053662	Fgf6	fibroblast growth factor 6 [Source:RGD Symbol;Acc:620130]	170700	4	protein_coding	-1.71824	6.25144e-05	0.00368337
ENSRNOG00000000406	Ros1	ROS proto-oncogene 1 , receptor tyrosine kinase [Source:RGD Symbol;Acc:3591]	25346	20	protein_coding	-1.7206	7.20993e-07	0.000260261
ENSRNOG00000057048	Mir1b	microRNA 1b [Source:RGD Symbol;Acc:9685084]	NA	3	miRNA	-1.72473	0.00451545	0.0406445
ENSRNOG00000061215	Crym	crystallin, mu [Source:RGD Symbol;Acc:620943]	117024	1	protein_coding	-1.72567	0.0002359	0.00764408
ENSRNOG00000013408	Npas2	neuronal PAS domain protein 2 [Source:RGD Symbol;Acc:1309681]	316351	9	protein_coding	-1.73118	4.80316e-08	5.46415e-05
ENSRNOG00000029543	Cish	cytokine inducible SH2-containing protein [Source:RGD Symbol;Acc:69261]	83681	8	protein_coding	-1.74174	0.00531525	0.044714
ENSRNOG00000061775	AABR07065531.34		NA	6	snoRNA	-1.74236	0.000141073	0.00577928
ENSRNOG00000053334	Stmn4	stathmin 4 [Source:RGD Symbol;Acc:69349]	79423	15	protein_coding	-1.76355	9.36261e-06	0.00133942
ENSRNOG00000026060	Arsi	arylsulfatase family, member I [Source:RGD Symbol;Acc:1310242]	307404	18	protein_coding	-1.79275	9.3109e-06	0.00133942
ENSRNOG00000012950	Efr3b	EFR3 homolog B [Source:RGD Symbol;Acc:1310845]	313928	6	protein_coding	-1.79711	0.000119091	0.00534226
ENSRNOG00000017637	Fbp2	fructose-bisphosphatase 2 [Source:RGD Symbol;Acc:620930]	114508	17	protein_coding	-1.79932	0.00346364	0.0343784
ENSRNOG00000013309	Pik3ap1	phosphoinositide-3-kinase adaptor protein 1 [Source:RGD Symbol;Acc:1307744]	294048	1	protein_coding	-1.81989	0.00231965	0.0278905
ENSRNOG00000020244	Perm1	PPARGC1 and ESRR induced regulator, muscle 1 [Source:RGD Symbol;Acc:1304931]	313776	5	protein_coding	-1.8219	0.000230944	0.00758179
ENSRNOG00000048751	Rtl1	retrotransposon-like 1 [Source:MGI Symbol;Acc:MGI:2656842]	NA	6	protein_coding	-1.84726	0.000100127	0.00492502
ENSRNOG00000043057	AABR07025284.1		NA	16	processed_pseudogene	-1.91709	7.50408e-06	0.0011441
ENSRNOG00000022723	RGD1562029	similar to KIAA2012 protein [Source:RGD Symbol;Acc:1562029]	NA	9	protein_coding	-1.93589	2.64758e-06	0.000602386
ENSRNOG00000001528	Gap43	growth associated protein 43 [Source:RGD Symbol;Acc:62071]	29423	11	protein_coding	-1.95323	8.25032e-07	0.000271142
ENSRNOG00000042312	Palldl1	palladin-like 1 [Source:RGD Symbol;Acc:1359390]	NA	16	processed_transcript	-1.99951	5.54456e-06	0.000933045
ENSRNOG00000000916	LOC103690050	katanin p60 ATPase-containing subunit A-like 1 [Source:RGD Symbol;Acc:9405013]	103690050	12	protein_coding	-2.01037	0.0042268	0.0389957
ENSRNOG00000045821	Slc41a3	solute carrier family 41, member 3 [Source:RGD Symbol;Acc:1589573]	641603	4	protein_coding	-2.01943	0.000735338	0.0144421
ENSRNOG00000013320	RGD1561916	similar to testes development-related NYD-SP22 isoform 1 [Source:RGD Symbol;Acc:1561916]	500441	5	protein_coding	-2.06338	3.15088e-08	4.25355e-05
ENSRNOG00000013196	Dok5	docking protein 5 [Source:RGD Symbol;Acc:1562846]	502694	3	protein_coding	-2.22327	2.53756e-08	4.16978e-05
ENSRNOG00000014339	Anxa10	annexin A10 [Source:RGD Symbol;Acc:1560956]	498622	16	protein_coding	-2.24423	4.98456e-07	0.000228611
ENSRNOG00000009031	Gucy2c	guanylate cyclase 2C [Source:RGD Symbol;Acc:2771]	25711	4	protein_coding	-2.35472	1.7197e-06	0.000438499
ENSRNOG00000010598	Hs3st1	heparan sulfate-glucosamine 3-sulfotransferase 1 [Source:RGD Symbol;Acc:71084]	84406	14	protein_coding	-2.39144	2.893e-10	1.42615e-06
ENSRNOG00000016681	Mc2r	melanocortin 2 receptor [Source:RGD Symbol;Acc:628649]	282839	18	protein_coding	-2.40434	4.28519e-06	0.000790716
ENSRNOG00000013586	Snai3	snail family transcriptional repressor 3 [Source:RGD Symbol;Acc:1309658]	307919	19	protein_coding	-2.43332	2.66411e-05	0.00241715
ENSRNOG00000048363	Dnah5	dynein, axonemal, heavy chain 5 [Source:RGD Symbol;Acc:1560828]	294854	2	protein_coding	-3.26038	2.0464e-06	0.00049618

## Sheet: Table S3
HIinLRTsol [LRT.HI.SOL vs LRT.CTRL.SOL]; 294 DEGs at FC>2, FDR<0.05
ENSEMBL	SYMBOL	GENENAME	ENTREZ_GENEID	TXCHROM	BIOTYPE	FC (log2)	P.Value	FDR
ENSRNOG00000005975	LOC100362027	ribosomal protein L30-like [Source:RGD Symbol;Acc:2318953]	64640	7	protein_coding	8.64768	5.14612e-21	7.6106e-17
ENSRNOG00000021381	Ccdc68	coiled-coil domain containing 68 [Source:RGD Symbol;Acc:1561424]	291530	18	protein_coding	4.31812	0.000275464	0.00585448
ENSRNOG00000050922	Nupr1l1	nuclear protein, transcriptional regulator, 1-like 1 [Source:RGD Symbol;Acc:9125019]	103689998	1	protein_coding	3.773	0.00282377	0.0252102
ENSRNOG00000001242	Gstt3	glutathione S-transferase, theta 3 [Source:RGD Symbol;Acc:1562732]	499422	20	protein_coding	3.17054	0.000283147	0.00593125
ENSRNOG00000006471	Pvalb	parvalbumin [Source:RGD Symbol;Acc:3457]	25269	7	protein_coding	2.91762	1.31991e-06	0.000228611
ENSRNOG00000004419	Trappc2b	trafficking protein particle complex 2B [Source:RGD Symbol;Acc:6499350]	NA	10	protein_coding	2.77211	0.00257505	0.0237273
ENSRNOG00000031378	AABR07009715.1		NA	2	processed_pseudogene	2.71165	2.19258e-05	0.00127662
ENSRNOG00000021014	Sec1	secretory blood group 1 [Source:RGD Symbol;Acc:1562499]	308586	1	protein_coding	2.63666	1.93693e-05	0.0011886
ENSRNOG00000052493	AABR07068327.1		NA	9	pseudogene	2.59983	5.76187e-05	0.00219055
ENSRNOG00000000321	Cd24	CD24 molecule [Source:RGD Symbol;Acc:2298]	25145	20	protein_coding	2.53295	2.0563e-07	9.1163e-05
ENSRNOG00000009033	Cntn2	contactin 2 [Source:RGD Symbol;Acc:3821]	25356	13	protein_coding	2.44867	2.39813e-05	0.00133797
ENSRNOG00000014387	Chac1	ChaC glutathione-specific gamma-glutamylcyclotransferase 1 [Source:RGD Symbol;Acc:1307153]	362196	3	protein_coding	2.32658	1.02565e-07	7.07941e-05
ENSRNOG00000054142	Slc30a2	solute carrier family 30 member 2 [Source:RGD Symbol;Acc:3707]	25362	5	protein_coding	2.1886	0.00340044	0.0285006
ENSRNOG00000022572	LOC100911356	peroxisomal biogenesis factor 19-like [Source:RGD Symbol;Acc:6493558]	100911356	18	protein_coding	2.17356	0.000120065	0.00344785
ENSRNOG00000020372	Hdac4	histone deacetylase 4 [Source:RGD Symbol;Acc:619979]	363287	9	protein_coding	2.10079	1.29948e-05	0.000942057
ENSRNOG00000038047	Mt1	metallothionein 1 [Source:RGD Symbol;Acc:3117]	24567	17	protein_coding	2.0868	1.4969e-06	0.000242335
ENSRNOG00000018780	Sh3rf2	SH3 domain containing ring finger 2 [Source:RGD Symbol;Acc:1308415]	307472	18	protein_coding	2.08558	4.8322e-06	0.00051785
ENSRNOG00000006802	Lrrn1	leucine rich repeat neuronal 1 [Source:RGD Symbol;Acc:1564145]	500280	4	protein_coding	2.00631	0.000280816	0.00591593
ENSRNOG00000006104	Tg	thyroglobulin [Source:RGD Symbol;Acc:3848]	24826	7	protein_coding	1.99021	0.000367353	0.00697405
ENSRNOG00000018859	Pik3ip1	phosphoinositide-3-kinase interacting protein 1 [Source:RGD Symbol;Acc:1311203]	NA	14	protein_coding	1.88686	1.79172e-07	9.1163e-05
ENSRNOG00000011452	Aldoc	aldolase, fructose-bisphosphate C [Source:RGD Symbol;Acc:2091]	24191	10	protein_coding	1.86385	2.785e-08	3.43228e-05
ENSRNOG00000014237	Zfp503	zinc finger protein 503 [Source:RGD Symbol;Acc:1312018]	305687	15	protein_coding	1.86056	9.12773e-05	0.00290301
ENSRNOG00000005615	Gadd45a	growth arrest and DNA-damage-inducible, alpha [Source:RGD Symbol;Acc:2654]	25112	4	protein_coding	1.83669	0.000267343	0.00573005
ENSRNOG00000002304	Tnfrsf13b	tumor necrosis factor receptor superfamily, member 13B [Source:RGD Symbol;Acc:1595998]	103693341	10	protein_coding	1.80617	0.000322458	0.00644967
ENSRNOG00000017084	Hsd11b2	hydroxysteroid 11-beta dehydrogenase 2 [Source:RGD Symbol;Acc:2835]	25117	19	protein_coding	1.80047	0.00211267	0.021234
ENSRNOG00000025601	Topaz1	testis and ovary specific PAZ domain containing 1 [Source:RGD Symbol;Acc:1563398]	301075	8	protein_coding	1.7894	4.77093e-05	0.00197639
ENSRNOG00000022601	LOC100360821	rCG55159-like [Source:RGD Symbol;Acc:2321337]	100360821	5	protein_coding	1.74372	8.83055e-07	0.000181382
ENSRNOG00000033722	Rnf207	ring finger protein 207 [Source:RGD Symbol;Acc:1586262]	691246	5	protein_coding	1.73324	0.000706171	0.0105066
ENSRNOG00000000281	Prodh1	proline dehydrogenase 1 [Source:RGD Symbol;Acc:1590932]	680409	11	protein_coding	1.71033	0.000114928	0.00336688
ENSRNOG00000035620	Mir22	microRNA 22 [Source:RGD Symbol;Acc:2325597]	NA	10	miRNA	1.70529	0.000432725	0.00787154
ENSRNOG00000041601	AABR07043071.1		NA	19	miRNA	1.64536	0.00307056	0.026587
ENSRNOG00000019484	Slc6a9	solute carrier family 6 member 9 [Source:RGD Symbol;Acc:621243]	116509	5	protein_coding	1.60503	0.00659773	0.0441111
ENSRNOG00000007000	Grhl2	grainyhead-like transcription factor 2 [Source:RGD Symbol;Acc:1561191]	299979	7	protein_coding	1.60218	0.000391813	0.00733484
ENSRNOG00000012458	Cyp2e1	cytochrome P450, family 2, subfamily e, polypeptide 1 [Source:RGD Symbol;Acc:2475]	25086	1	protein_coding	1.59991	0.00403045	0.0319473
ENSRNOG00000007603	Gabrr1	gamma-aminobutyric acid type A receptor rho 1 subunit [Source:RGD Symbol;Acc:61900]	29694	5	protein_coding	1.59809	0.000214379	0.00508084
ENSRNOG00000046057	Pnmt	phenylethanolamine-N-methyltransferase [Source:RGD Symbol;Acc:3361]	24661	10	protein_coding	1.58113	8.04671e-06	0.000704158
ENSRNOG00000021510	Tbc1d10c	TBC1 domain family, member 10C [Source:RGD Symbol;Acc:1311490]	361697	1	protein_coding	1.57585	2.78061e-05	0.00144289
ENSRNOG00000001376	Mettl7a	methyltransferase like 7A [Source:RGD Symbol;Acc:1308407]	315306	7	protein_coding	1.5614	2.77127e-05	0.00144289
ENSRNOG00000013223	Fah	fumarylacetoacetate hydrolase [Source:RGD Symbol;Acc:61932]	29383	1	protein_coding	1.54131	2.99337e-05	0.00147851
ENSRNOG00000021103	Nrxn2	neurexin 2 [Source:RGD Symbol;Acc:620211]	116595	1	protein_coding	1.5208	0.000239532	0.00540005
ENSRNOG00000007964	Tp53inp1	tumor protein p53 inducible nuclear protein 1 [Source:RGD Symbol;Acc:631423]	297822	5	protein_coding	1.5054	6.18681e-08	5.38216e-05
ENSRNOG00000025254	Qrich2	glutamine rich 2 [Source:RGD Symbol;Acc:1562974]	NA	10	protein_coding	1.49153	4.01224e-05	0.0017639
ENSRNOG00000033653	Mpp3	membrane palmitoylated protein 3 [Source:RGD Symbol;Acc:620015]	114202	10	protein_coding	1.4845	0.000354363	0.00679501
ENSRNOG00000026323	Eqtn	equatorin [Source:RGD Symbol;Acc:1563332]	500502	5	protein_coding	1.4744	0.00024765	0.005491
ENSRNOG00000016573	Dgat2	diacylglycerol O-acyltransferase 2 [Source:RGD Symbol;Acc:620329]	252900	1	protein_coding	1.47117	2.28375e-07	9.1163e-05
ENSRNOG00000058522	Fam214a	family with sequence similarity 214, member A [Source:RGD Symbol;Acc:1310552]	300836	8	protein_coding	1.46406	4.73249e-06	0.000514623
ENSRNOG00000050979	Ubap1l	ubiquitin associated protein 1-like [Source:RGD Symbol;Acc:1582742]	691572	8	protein_coding	1.46332	2.15533e-05	0.00125989
ENSRNOG00000055769	AABR07054286.1		NA	3	protein_coding	1.44845	8.29356e-05	0.00268388
ENSRNOG00000019862	Pinlyp	phospholipase A2 inhibitor and LY6/PLAUR domain containing [Source:RGD Symbol;Acc:1565787]	308429	1	protein_coding	1.44608	0.00095966	0.0126267
ENSRNOG00000011145	Crhr2	corticotropin releasing hormone receptor 2 [Source:RGD Symbol;Acc:70547]	64680	4	protein_coding	1.4396	0.00325847	0.0276474
ENSRNOG00000011750	Fam180a	family with sequence similarity 180, member A [Source:RGD Symbol;Acc:1308013]	362336	4	protein_coding	1.43154	0.000276742	0.00587193
ENSRNOG00000024580	Mamstr	MEF2 activating motif and SAP domain containing transcriptional regulator [Source:RGD Symbol;Acc:1588652]	691041	1	protein_coding	1.42835	5.32725e-05	0.00210093
ENSRNOG00000011944	Snx10	sorting nexin 10 [Source:RGD Symbol;Acc:1305782]	297096	4	protein_coding	1.42695	0.00453451	0.0344217
ENSRNOG00000016647	Pla2g2c	phospholipase A2, group IIC [Source:RGD Symbol;Acc:3340]	29387	5	protein_coding	1.42266	0.00502189	0.036968
ENSRNOG00000047491	AABR07037520.1		NA	X	protein_coding	1.42248	0.000296843	0.00610573
ENSRNOG00000023828	LOC680875	similar to dystonin isoform 1 [Source:RGD Symbol;Acc:1587008]	680875	7	protein_coding	1.42068	0.00314511	0.0270724
ENSRNOG00000019009	Arrdc2	arrestin domain containing 2 [Source:RGD Symbol;Acc:1309659]	306344	16	protein_coding	1.41952	0.000106909	0.00321361
ENSRNOG00000004699	Fibin	fin bud initiation factor homolog (zebrafish) [Source:RGD Symbol;Acc:1563711]	499856	3	protein_coding	1.41619	0.000127659	0.00358927
ENSRNOG00000011006	Stoml3	stomatin like 3 [Source:RGD Symbol;Acc:1311090]	295041	2	protein_coding	1.40739	3.98518e-05	0.0017639
ENSRNOG00000029535	Nrbp2	nuclear receptor binding protein 2 [Source:RGD Symbol;Acc:1591749]	680451	7	protein_coding	1.40566	3.35159e-05	0.00157856
ENSRNOG00000013663	Tmem86a	transmembrane protein 86A [Source:RGD Symbol;Acc:1305749]	308602	1	protein_coding	1.38162	3.64047e-05	0.00164645
ENSRNOG00000020865	Ano1	anoctamin 1 [Source:RGD Symbol;Acc:1310786]	309135	1	protein_coding	1.3782	0.000826666	0.011501
ENSRNOG00000043098	Mt2A	metallothionein 2A [Source:RGD Symbol;Acc:1592345]	689415	19	protein_coding	1.36926	0.0040813	0.0322427
ENSRNOG00000031950	Izumo4	IZUMO family member 4 [Source:RGD Symbol;Acc:1564722]	362832	7	protein_coding	1.3411	0.000538196	0.00880839
ENSRNOG00000015354	Aox1	aldehyde oxidase 1 [Source:RGD Symbol;Acc:620528]	54349	9	protein_coding	1.34104	5.45423e-05	0.00213871
ENSRNOG00000025868	Klhl33	kelch-like family member 33 [Source:RGD Symbol;Acc:2324282]	NA	15	protein_coding	1.33842	0.000462478	0.00814237
ENSRNOG00000013484	LOC102550391	glutathione S-transferase alpha-3-like [Source:RGD Symbol;Acc:7634096]	24421	9	protein_coding	1.30916	0.00372868	0.0303201
ENSRNOG00000019310	Eid2	EP300 interacting inhibitor of differentiation 2 [Source:RGD Symbol;Acc:1591322]	685691	1	protein_coding	1.2995	3.47689e-08	3.65058e-05
ENSRNOG00000042717	Ciart	circadian associated repressor of transcription [Source:RGD Symbol;Acc:1566380]	365871	2	protein_coding	1.29457	0.00773393	0.0489628
ENSRNOG00000013128	Tmem179	transmembrane protein 179 [Source:RGD Symbol;Acc:1310269]	314472	6	protein_coding	1.28206	0.000669469	0.0101442
ENSRNOG00000002331	Aldh3a1	aldehyde dehydrogenase 3 family, member A1 [Source:RGD Symbol;Acc:2088]	25375	10	protein_coding	1.28181	0.0009067	0.0122235
ENSRNOG00000060988	Kcnc4	potassium voltage-gated channel subfamily C member 4 [Source:RGD Symbol;Acc:1589169]	684516	2	protein_coding	1.2707	0.00584302	0.0406074
ENSRNOG00000030264	Fam83h	family with sequence similarity 83, member H [Source:RGD Symbol;Acc:1305866]	362937	7	protein_coding	1.26584	0.00265067	0.0241236
ENSRNOG00000019718	Galnt15	polypeptide N-acetylgalactosaminyltransferase 15 [Source:RGD Symbol;Acc:2322081]	100360475	16	protein_coding	1.264	0.000583031	0.00921733
ENSRNOG00000033402	LOC501110	similar to Glutathione S-transferase A1 (GTH1) (HA subunit 1) (GST-epsilon) (GSTA1-1) (GST class-alpha) [Source:RGD Symbol;Acc:1565402]	501110	9	protein_coding	1.25601	2.12801e-09	1.57356e-05
ENSRNOG00000017248	Prkag3	protein kinase AMP-activated non-catalytic subunit gamma 3 [Source:RGD Symbol;Acc:1308698]	301518	9	protein_coding	1.23887	0.00604905	0.0416284
ENSRNOG00000053577	Gramd1b	GRAM domain containing 1B [Source:RGD Symbol;Acc:1305443]	300644	8	protein_coding	1.22527	3.80533e-05	0.00171014
ENSRNOG00000059136	AC141997.1		NA	7	lincRNA	1.22188	0.000687588	0.0103341
ENSRNOG00000001873	P2rx6	purinergic receptor P2X 6 [Source:RGD Symbol;Acc:3243]	25041	11	protein_coding	1.21413	9.38288e-05	0.00295871
ENSRNOG00000010553	Pnma1	paraneoplastic Ma antigen 1 [Source:RGD Symbol;Acc:621230]	170636	6	protein_coding	1.21098	0.000373848	0.00706316
ENSRNOG00000019582	Mthfd1l	methylenetetrahydrofolate dehydrogenase (NADP+ dependent) 1-like [Source:RGD Symbol;Acc:1307311]	361472	1	protein_coding	1.20559	3.06106e-06	0.000383645
ENSRNOG00000050419	Avil	advillin [Source:RGD Symbol;Acc:620301]	79253	7	protein_coding	1.20531	9.91249e-07	0.000192889
ENSRNOG00000035568	Mir3074	microRNA 3074 [Source:RGD Symbol;Acc:4888553]	NA	17	miRNA	1.19679	6.06094e-05	0.0022505
ENSRNOG00000028082	Tal2	T-cell acute lymphocytic leukemia 2 [Source:RGD Symbol;Acc:1596467]	685229	5	protein_coding	1.19593	0.0025076	0.0232945
ENSRNOG00000023683	Nog	noggin [Source:RGD Symbol;Acc:3183]	25495	10	protein_coding	1.19425	0.000430518	0.00786042
ENSRNOG00000018018	LOC100911951	Kv channel-interacting protein 2-like [Source:RGD Symbol;Acc:6489795]	56817	1	protein_coding	1.19412	0.00260955	0.0239193
ENSRNOG00000019383	Tef	TEF, PAR bZIP transcription factor [Source:RGD Symbol;Acc:3841]	29362	7	protein_coding	1.19248	1.49417e-08	2.68004e-05
ENSRNOG00000004834	Llgl2	LLGL2, scribble cell polarity complex component [Source:RGD Symbol;Acc:1560307]	360661	10	protein_coding	1.16939	0.000398701	0.00743554
ENSRNOG00000039489	Tmem253	transmembrane protein 253 [Source:RGD Symbol;Acc:1597322]	690368	15	protein_coding	1.16006	0.000839628	0.0116266
ENSRNOG00000005872	Tcf7	transcription factor 7 (T-cell specific, HMG-box) [Source:RGD Symbol;Acc:1305894]	363595	10	protein_coding	1.15908	0.000106742	0.00321361
ENSRNOG00000042516	A930018M24Rik	RIKEN cDNA A930018M24 gene [Source:MGI Symbol;Acc:MGI:2686053]	NA	15	protein_coding	1.15876	0.00298695	0.0260767
ENSRNOG00000042912	Mycbpap	Mycbp associated protein [Source:RGD Symbol;Acc:1359123]	494192	10	protein_coding	1.15826	0.00416418	0.0325325
ENSRNOG00000047943	Alkbh6	alkB homolog 6 [Source:RGD Symbol;Acc:1566318]	292780	1	protein_coding	1.1567	0.000470639	0.00823189
ENSRNOG00000000239	Ccl7	C-C motif chemokine ligand 7 [Source:RGD Symbol;Acc:1359152]	287561	10	protein_coding	1.15045	0.00547554	0.0390442
ENSRNOG00000019120	Hmgcs2	3-hydroxy-3-methylglutaryl-CoA synthase 2 [Source:RGD Symbol;Acc:2804]	24450	2	protein_coding	1.13577	0.00692731	0.0455932
ENSRNOG00000018400	Golm1	golgi membrane protein 1 [Source:RGD Symbol;Acc:1589384]	NA	17	protein_coding	1.13036	2.26352e-08	3.0432e-05
ENSRNOG00000006334	Txndc16	thioredoxin domain containing 16 [Source:RGD Symbol;Acc:1306755]	361025	15	protein_coding	1.12749	2.07812e-07	9.1163e-05
ENSRNOG00000054485	AABR07035412.2		NA	12	lincRNA	1.12441	2.49033e-07	9.1163e-05
ENSRNOG00000027061	Nxpe5	neurexophilin and PC-esterase domain family, member 5 [Source:RGD Symbol;Acc:1559954]	304353	12	protein_coding	1.11627	2.19932e-07	9.1163e-05
ENSRNOG00000020836	Rorc	RAR-related orphan receptor C [Source:RGD Symbol;Acc:1595785]	368158	2	protein_coding	1.11557	3.10216e-06	0.000385528
ENSRNOG00000003439	Il15	interleukin 15 [Source:RGD Symbol;Acc:2887]	25670	19	protein_coding	1.11483	0.000467062	0.00819381
ENSRNOG00000006114	Cfap69	cilia and flagella associated protein 69 [Source:RGD Symbol;Acc:6496360]	100910867	4	protein_coding	1.11128	4.86797e-05	0.00199939
ENSRNOG00000007126	Gpr19	G protein-coupled receptor 19 [Source:RGD Symbol;Acc:71045]	312787	4	protein_coding	1.109	0.00013464	0.00369359
ENSRNOG00000014819	Hap1	huntingtin-associated protein 1 [Source:RGD Symbol;Acc:68327]	29430	10	protein_coding	1.10449	0.000192976	0.0046709
ENSRNOG00000017693	Slc2a5	solute carrier family 2 member 5 [Source:RGD Symbol;Acc:68328]	65197	5	protein_coding	1.09527	0.00758436	0.0483887
ENSRNOG00000054362	AABR07066470.1		NA	9	lincRNA	1.09478	0.000530607	0.00876473
ENSRNOG00000056338	AABR07058884.2		NA	7	protein_coding	1.09242	0.00144973	0.0164796
ENSRNOG00000043107	Abhd10	abhydrolase domain containing 10 [Source:RGD Symbol;Acc:1308084]	NA	11	protein_coding	1.08994	0.000564662	0.00903765
ENSRNOG00000005387	Rbm3	RNA binding motif (RNP1, RRM) protein 3 [Source:RGD Symbol;Acc:620145]	114488	X	protein_coding	1.08627	0.000140598	0.00381258
ENSRNOG00000011394	Kif3c	kinesin family member 3C [Source:RGD Symbol;Acc:621538]	85248	6	protein_coding	1.08443	0.000227842	0.00527316
ENSRNOG00000003108	Acbd4	acyl-CoA binding domain containing 4 [Source:RGD Symbol;Acc:1308404]	303577	10	protein_coding	1.08257	0.000287505	0.00598093
ENSRNOG00000000195	Vwa5a	von Willebrand factor A domain containing 5A [Source:RGD Symbol;Acc:735145]	301097	8	protein_coding	1.07586	0.00245816	0.0230136
ENSRNOG00000020811	Il6r	interleukin 6 receptor [Source:RGD Symbol;Acc:2902]	NA	2	protein_coding	1.05938	2.43346e-05	0.00133797
ENSRNOG00000055314	Msrb1	methionine sulfoxide reductase B1 [Source:RGD Symbol;Acc:1583243]	685059	10	protein_coding	1.05269	0.000245884	0.00548523
ENSRNOG00000060248	Chchd6	coiled-coil-helix-coiled-coil-helix domain containing 6 [Source:RGD Symbol;Acc:1304561]	297436	4	protein_coding	1.05185	0.00741407	0.0476104
ENSRNOG00000001750	Chrd	chordin [Source:RGD Symbol;Acc:620181]	117275	11	protein_coding	1.05149	3.06441e-07	0.000100144
ENSRNOG00000043300	Enho	energy homeostasis associated [Source:RGD Symbol;Acc:6487582]	100912292	5	protein_coding	1.04882	0.00022514	0.00523814
ENSRNOG00000054031	LOC102549726	uncharacterized LOC102549726 [Source:RGD Symbol;Acc:7707260]	NA	20	lincRNA	1.04509	0.000315496	0.00636544
ENSRNOG00000062177	NA	NA	NA	NA	NA	1.04332	0.00102357	0.0131975
ENSRNOG00000015113	Mocos	molybdenum cofactor sulfurase [Source:RGD Symbol;Acc:1308496]	361300	18	protein_coding	1.04161	0.00503056	0.0369987
ENSRNOG00000021097	Hpn	hepsin [Source:RGD Symbol;Acc:61982]	29135	1	protein_coding	1.04074	0.000536454	0.00879558
ENSRNOG00000003334	Klhl21	kelch-like family member 21 [Source:RGD Symbol;Acc:1305863]	313743	5	protein_coding	1.04037	1.14366e-06	0.000216841
ENSRNOG00000003510	Fmo2	flavin containing monooxygenase 2 [Source:RGD Symbol;Acc:628600]	246245	13	protein_coding	1.03627	2.90911e-07	9.79821e-05
ENSRNOG00000022957	Ctxn3	cortexin 3 [Source:RGD Symbol;Acc:2300148]	100188934	18	protein_coding	1.02576	0.00117645	0.0144747
ENSRNOG00000026277	NEWGENE_1311061	zinc finger CCCH-type containing 6 [Source:RGD Symbol;Acc:9478519]	311415	3	protein_coding	1.0223	2.66788e-06	0.000352279
ENSRNOG00000004361	Parp10	poly (ADP-ribose) polymerase family, member 10 [Source:RGD Symbol;Acc:7744876]	NA	7	protein_coding	1.02048	0.000215443	0.00508975
ENSRNOG00000046968	Nol8	nucleolar protein 8 [Source:RGD Symbol;Acc:1309551]	NA	17	protein_coding	1.01926	0.000152339	0.00404478
ENSRNOG00000008243	Slc43a1	solute carrier family 43 member 1 [Source:RGD Symbol;Acc:1308229]	311168	3	protein_coding	1.01343	3.47324e-05	0.00161527
ENSRNOG00000054989	Grhl1	grainyhead-like 1 (Drosophila) [Source:MGI Symbol;Acc:MGI:2182540]	NA	6	protein_coding	1.0104	0.00263157	0.0240634
ENSRNOG00000028083	Zmym6nb	ZMYM6 neighbor [Source:RGD Symbol;Acc:2319741]	100361631	5	protein_coding	1.00638	0.000116931	0.0034003
ENSRNOG00000016751	Slc25a28	solute carrier family 25 member 28 [Source:RGD Symbol;Acc:1584155]	688811	1	protein_coding	1.00629	6.53041e-07	0.000153914
ENSRNOG00000020014	Myh14	myosin, heavy chain 14, non-muscle [Source:RGD Symbol;Acc:1306821]	308572	1	protein_coding	1.00498	8.81867e-07	0.000181382
ENSRNOG00000020148	Il4i1	interleukin 4 induced 1 [Source:RGD Symbol;Acc:1304831]	100360621	1	protein_coding	1.00468	1.37945e-06	0.000231827
ENSRNOG00000037871	Sfxn5	sideroflexin 5 [Source:RGD Symbol;Acc:628706]	261737	4	protein_coding	1.00324	1.48587e-06	0.000242335
ENSRNOG00000003895	Rgs1	regulator of G-protein signaling 1 [Source:RGD Symbol;Acc:3561]	54289	13	protein_coding	1.00177	0.00518165	0.0376596
ENSRNOG00000028261	Tppp	tubulin polymerization promoting protein [Source:RGD Symbol;Acc:1310121]	361466	1	protein_coding	-1.00021	4.61205e-07	0.000123254
ENSRNOG00000028235	RGD1560795	similar to Sepiapterin reductase (SPR) [Source:RGD Symbol;Acc:1560795]	297402	4	protein_coding	-1.00133	0.00080784	0.0114108
ENSRNOG00000009935	Xpo1	exportin 1 [Source:RGD Symbol;Acc:620517]	85252	14	protein_coding	-1.00469	6.94541e-07	0.00015563
ENSRNOG00000030339	AY172581.8		NA	MT	Mt_tRNA	-1.00515	0.00169164	0.0182807
ENSRNOG00000046171	Mlxipl	MLX interacting protein-like [Source:RGD Symbol;Acc:620400]	NA	12	processed_transcript	-1.00841	0.000249907	0.00549984
ENSRNOG00000000825	Fam26e	family with sequence similarity 26, member E [Source:RGD Symbol;Acc:1310405]	294431	20	protein_coding	-1.01295	1.21395e-05	0.00090826
ENSRNOG00000032048	Zfp462	zinc finger protein 462 [Source:RGD Symbol;Acc:1562123]	362522	5	protein_coding	-1.01381	4.28262e-06	0.000479816
ENSRNOG00000005857	Lrrc3b	leucine rich repeat containing 3B [Source:RGD Symbol;Acc:1311897]	305705	15	protein_coding	-1.01596	0.000625598	0.00966306
ENSRNOG00000013517	Phtf2	putative homeodomain transcription factor 2 [Source:RGD Symbol;Acc:1310593]	296762	4	protein_coding	-1.02349	1.02976e-05	0.00081006
ENSRNOG00000016419	Pdlim5	PDZ and LIM domain 5 [Source:RGD Symbol;Acc:621076]	64353	2	protein_coding	-1.03039	0.00485842	0.0360698
ENSRNOG00000008529	Foxs1	forkhead box S1 [Source:RGD Symbol;Acc:1310679]	311547	3	protein_coding	-1.03044	0.000290176	0.00601881
ENSRNOG00000046280	Tceal5	transcription elongation factor A like 5 [Source:RGD Symbol;Acc:1594149]	680282	X	protein_coding	-1.04248	0.000322427	0.00644967
ENSRNOG00000012106	Dnaja4	DnaJ heat shock protein family (Hsp40) member A4 [Source:RGD Symbol;Acc:1310035]	300721	8	protein_coding	-1.0428	0.000516325	0.00862816
ENSRNOG00000011140	Fam213a	family with sequence similarity 213, member A [Source:RGD Symbol;Acc:1309676]	361118	16	protein_coding	-1.049	0.00145758	0.0165308
ENSRNOG00000053105	AABR07034586.1		NA	11	lincRNA	-1.05142	0.000187552	0.00461487
ENSRNOG00000000130	Dnajb5	DnaJ heat shock protein family (Hsp40) member B5 [Source:RGD Symbol;Acc:1307453]	313811	5	protein_coding	-1.05584	9.15221e-06	0.000754752
ENSRNOG00000019780	Sypl2	synaptophysin-like 2 [Source:RGD Symbol;Acc:1309907]	362018	2	protein_coding	-1.06139	0.000416554	0.00765269
ENSRNOG00000006998	Fhl4	four and a half LIM domains 4 [Source:RGD Symbol;Acc:1308978]	314678	7	protein_coding	-1.06226	4.06844e-05	0.00178012
ENSRNOG00000000902	Hsph1	heat shock protein family H (Hsp110) member 1 [Source:RGD Symbol;Acc:1311609]	288444	12	protein_coding	-1.06296	3.53827e-05	0.00162592
ENSRNOG00000057536	AABR07056415.1		NA	7	lincRNA	-1.06394	0.00333131	0.0280562
ENSRNOG00000016299	Klf4	Kruppel-like factor 4 (gut) [Source:RGD Symbol;Acc:621445]	114505	5	protein_coding	-1.06753	2.5021e-05	0.00135224
ENSRNOG00000027099	Fbxl2	F-box and leucine-rich repeat protein 2 [Source:RGD Symbol;Acc:1562243]	363156	8	protein_coding	-1.08487	0.00307907	0.0266439
ENSRNOG00000019568	Jund	JunD proto-oncogene, AP-1 transcription factor subunit [Source:RGD Symbol;Acc:2945]	24518	16	protein_coding	-1.08566	3.16005e-05	0.00152496
ENSRNOG00000023320	Tspan1	tetraspanin 1 [Source:RGD Symbol;Acc:1303308]	298436	5	protein_coding	-1.08661	0.000477209	0.00826399
ENSRNOG00000045829	Thbs1	thrombospondin 1 [Source:RGD Symbol;Acc:1588455]	445442	3	protein_coding	-1.0905	0.00278401	0.0250138
ENSRNOG00000006472	Hspa2	heat shock protein family A member 2 [Source:RGD Symbol;Acc:620664]	60460	6	protein_coding	-1.09144	0.000506495	0.00855085
ENSRNOG00000005093	Lgr6	leucine-rich repeat-containing G protein-coupled receptor 6 [Source:RGD Symbol;Acc:1560339]	498233	13	protein_coding	-1.09759	0.000217584	0.00513215
ENSRNOG00000023561	Ano2	anoctamin 2 [Source:RGD Symbol;Acc:1591606]	100361584	4	protein_coding	-1.0993	0.000503585	0.00854081
ENSRNOG00000032550	AABR07025074.1		NA	16	protein_coding	-1.10141	0.00499867	0.0368521
ENSRNOG00000034075	Ube2ql1	ubiquitin-conjugating enzyme E2Q family-like 1 [Source:RGD Symbol;Acc:1598121]	679949	1	protein_coding	-1.10737	0.000904633	0.0122179
ENSRNOG00000018953	Cblc	Cbl proto-oncogene C [Source:RGD Symbol;Acc:1307651]	292699	1	protein_coding	-1.10741	0.00463832	0.034998
ENSRNOG00000018294	Hspa5	heat shock protein family A member 5 [Source:RGD Symbol;Acc:2843]	25617	3	protein_coding	-1.11272	1.40375e-05	0.00097753
ENSRNOG00000004019	Phlda1	pleckstrin homology-like domain, family A, member 1 [Source:RGD Symbol;Acc:3836]	29380	7	protein_coding	-1.11454	0.0050386	0.0370173
ENSRNOG00000012512	Nexn	nexilin (F actin binding protein) [Source:RGD Symbol;Acc:708354]	246172	2	protein_coding	-1.11866	4.57843e-07	0.000123254
ENSRNOG00000003977	Dusp1	dual specificity phosphatase 1 [Source:RGD Symbol;Acc:620897]	114856	10	protein_coding	-1.11886	0.000114969	0.00336688
ENSRNOG00000002593	Esrrg	estrogen-related receptor gamma [Source:RGD Symbol;Acc:1303236]	360896	13	protein_coding	-1.12148	4.71975e-06	0.000514623
ENSRNOG00000019965	Tgfb1i1	transforming growth factor beta 1 induced transcript 1 [Source:RGD Symbol;Acc:620173]	84574	1	protein_coding	-1.12427	1.13829e-08	2.68004e-05
ENSRNOG00000022921	Dact2	dishevelled-binding antagonist of beta-catenin 2 [Source:RGD Symbol;Acc:1310742]	308212	1	protein_coding	-1.12513	1.48433e-05	0.0010116
ENSRNOG00000053122	Scn1a	sodium voltage-gated channel alpha subunit 1 [Source:RGD Symbol;Acc:69364]	81574	3	protein_coding	-1.12584	0.00272453	0.0246441
ENSRNOG00000019892	Lrrfip1	leucine rich repeat (in FLII) interacting protein 1 [Source:RGD Symbol;Acc:1359548]	367314	9	protein_coding	-1.1266	1.36005e-05	0.000971681
ENSRNOG00000047966	Hspa1l	heat shock protein 1-like [Source:RGD Symbol;Acc:1595925]	24963	20	protein_coding	-1.12967	0.000921365	0.012309
ENSRNOG00000049881	LOC100912293	uncharacterized LOC100912293 [Source:RGD Symbol;Acc:6487593]	NA	1	protein_coding	-1.13538	0.00314676	0.0270724
ENSRNOG00000032443	Lmod3	leiomodin 3 [Source:RGD Symbol;Acc:1564924]	500267	4	protein_coding	-1.13763	0.00231809	0.022257
ENSRNOG00000023257	Adamts9	ADAM metallopeptidase with thrombospondin type 1 motif, 9 [Source:RGD Symbol;Acc:1306889]	312566	4	protein_coding	-1.13982	6.30585e-05	0.00229133
ENSRNOG00000009354	Nrarp	Notch-regulated ankyrin repeat protein [Source:RGD Symbol;Acc:1591939]	499745	3	protein_coding	-1.14027	1.92209e-07	9.1163e-05
ENSRNOG00000015596	Efhd1	EF-hand domain family, member D1 [Source:RGD Symbol;Acc:1559565]	501181	9	protein_coding	-1.1447	1.37815e-05	0.000975186
ENSRNOG00000006025	Lamb3	laminin subunit beta 3 [Source:RGD Symbol;Acc:1562668]	305078	13	protein_coding	-1.14496	0.00316722	0.027201
ENSRNOG00000059903	Thbs3	thrombospondin 3 [Source:RGD Symbol;Acc:1596780]	681309	2	protein_coding	-1.14609	6.91729e-05	0.0024018
ENSRNOG00000020922	Hspb6	heat shock protein family B (small) member 6 [Source:RGD Symbol;Acc:621554]	192245	1	protein_coding	-1.15323	0.000310082	0.00629918
ENSRNOG00000013603	Dffa	DNA fragmentation factor subunit alpha [Source:RGD Symbol;Acc:620334]	114214	5	protein_coding	-1.1581	0.000515471	0.00862816
ENSRNOG00000006987	Tmem263	transmembrane protein 263 [Source:RGD Symbol;Acc:1563325]	362857	7	protein_coding	-1.16886	3.70267e-08	3.65058e-05
ENSRNOG00000019598	Vegfa	vascular endothelial growth factor A [Source:RGD Symbol;Acc:619991]	83785	9	protein_coding	-1.1699	0.000177069	0.00443091
ENSRNOG00000014597	Irs1	insulin receptor substrate 1 [Source:RGD Symbol;Acc:2922]	25467	9	protein_coding	-1.17203	4.37985e-05	0.00186668
ENSRNOG00000015567	Slc9a2	solute carrier family 9 member A2 [Source:RGD Symbol;Acc:3719]	24783	9	protein_coding	-1.17268	8.40378e-05	0.00270181
ENSRNOG00000003597	Tuba4a	tubulin, alpha 4A [Source:RGD Symbol;Acc:1359623]	316531	9	protein_coding	-1.17453	2.35278e-06	0.000326261
ENSRNOG00000024620	Mamdc2	MAM domain containing 2 [Source:MGI Symbol;Acc:MGI:1918988]	309410	1	protein_coding	-1.17598	1.90967e-07	9.1163e-05
ENSRNOG00000056998	AABR07052515.1		NA	3	misc_RNA	-1.18246	0.000784827	0.0111604
ENSRNOG00000059900	Bst2	bone marrow stromal cell antigen 2 [Source:RGD Symbol;Acc:727849]	NA	16	protein_coding	-1.18504	1.61091e-05	0.00106356
ENSRNOG00000007102	Acss1	acyl-CoA synthetase short-chain family member 1 [Source:RGD Symbol;Acc:1306246]	296259	3	protein_coding	-1.19169	0.000886999	0.0120458
ENSRNOG00000020467	Nrep	neuronal regeneration related protein [Source:RGD Symbol;Acc:631411]	338475	18	protein_coding	-1.19623	0.00194958	0.0201907
ENSRNOG00000005413	Creb3l1	cAMP responsive element binding protein 3-like 1 [Source:RGD Symbol;Acc:1359613]	362165	3	protein_coding	-1.19925	3.65858e-05	0.0016496
ENSRNOG00000045846	Rfx2	regulatory factor X2 [Source:RGD Symbol;Acc:1588579]	301121	9	protein_coding	-1.20306	0.000151435	0.004028
ENSRNOG00000005424	Odc1	ornithine decarboxylase 1 [Source:RGD Symbol;Acc:3227]	24609	6	protein_coding	-1.20487	5.24024e-05	0.00208247
ENSRNOG00000012950	Efr3b	EFR3 homolog B [Source:RGD Symbol;Acc:1310845]	313928	6	protein_coding	-1.20533	0.00649223	0.0436029
ENSRNOG00000007345	Amot	angiomotin [Source:RGD Symbol;Acc:1564027]	300289	X	protein_coding	-1.206	0.000703443	0.0104766
ENSRNOG00000000405	Vgll2	vestigial-like family member 2 [Source:RGD Symbol;Acc:1311903]	309772	20	protein_coding	-1.20686	2.90421e-05	0.00146901
ENSRNOG00000018851	Ppp2r2b	protein phosphatase 2, regulatory subunit B, beta [Source:RGD Symbol;Acc:631441]	NA	18	protein_coding	-1.20975	6.91013e-05	0.0024018
ENSRNOG00000004205	Pkdcc	protein kinase domain containing, cytoplasmic [Source:RGD Symbol;Acc:1311939]	313860	6	protein_coding	-1.21423	5.12945e-07	0.000133087
ENSRNOG00000060475	AABR07001555.1		NA	1	lincRNA	-1.22106	1.60172e-07	9.11071e-05
ENSRNOG00000018854	Nppc	natriuretic peptide C [Source:RGD Symbol;Acc:620850]	114593	9	protein_coding	-1.22114	0.000793133	0.0112353
ENSRNOG00000012879	Fabp3	fatty acid binding protein 3 [Source:RGD Symbol;Acc:69048]	79131	5	protein_coding	-1.22117	0.00282834	0.0252234
ENSRNOG00000002159	Gpat3	glycerol-3-phosphate acyltransferase 3 [Source:RGD Symbol;Acc:1565703]	305166	14	protein_coding	-1.22139	0.000446451	0.00798165
ENSRNOG00000003984	Apln	apelin [Source:RGD Symbol;Acc:620672]	58812	X	protein_coding	-1.22398	0.000514745	0.00862816
ENSRNOG00000013313	Nceh1	neutral cholesterol ester hydrolase 1 [Source:RGD Symbol;Acc:1311104]	294930	2	protein_coding	-1.22848	2.49651e-07	9.1163e-05
ENSRNOG00000018724	Zfp474	zinc finger protein 474 [Source:RGD Symbol;Acc:1311600]	307310	18	protein_coding	-1.23433	0.00126182	0.0151963
ENSRNOG00000004854	Has2	hyaluronan synthase 2 [Source:RGD Symbol;Acc:2781]	25694	7	protein_coding	-1.23637	1.61062e-05	0.00106356
ENSRNOG00000010079	Car3	carbonic anhydrase 3 [Source:RGD Symbol;Acc:2241]	54232	2	protein_coding	-1.2376	7.51859e-05	0.00253286
ENSRNOG00000016243	Casq2	calsequestrin 2 [Source:RGD Symbol;Acc:2276]	29209	2	protein_coding	-1.23877	0.00238459	0.0225949
ENSRNOG00000022610	Agbl1	ATP/GTP binding protein-like 1 [Source:RGD Symbol;Acc:1560280]	NA	1	protein_coding	-1.24398	0.000134866	0.00369359
ENSRNOG00000059956	Bcl6b	B-cell CLL/lymphoma 6B [Source:RGD Symbol;Acc:1563179]	360551	10	protein_coding	-1.25113	2.48532e-05	0.0013513
ENSRNOG00000019504	Adprhl1	ADP-ribosylhydrolase like 1 [Source:RGD Symbol;Acc:1305641]	361180	16	protein_coding	-1.25325	0.000155447	0.00409059
ENSRNOG00000013011	Dnajb4	DnaJ heat shock protein family (Hsp40) member B4 [Source:RGD Symbol;Acc:1305826]	295549	2	protein_coding	-1.2543	6.31449e-07	0.00015309
ENSRNOG00000020197	Cd248	CD248 molecule [Source:RGD Symbol;Acc:1310404]	293669	1	protein_coding	-1.25557	9.31686e-06	0.000754752
ENSRNOG00000001528	Gap43	growth associated protein 43 [Source:RGD Symbol;Acc:62071]	29423	11	protein_coding	-1.25967	0.000547883	0.00888079
ENSRNOG00000021750	Id1	inhibitor of DNA binding 1, HLH protein [Source:RGD Symbol;Acc:2858]	25261	3	protein_coding	-1.26298	2.99922e-05	0.00147851
ENSRNOG00000024688	Fam132b	family with sequence similarity 132, member B [Source:RGD Symbol;Acc:1584688]	681056	9	protein_coding	-1.27214	0.00334992	0.0281489
ENSRNOG00000013034	Dupd1	dual specificity phosphatase and pro isomerase domain containing 1 [Source:RGD Symbol;Acc:1310229]	361003	15	protein_coding	-1.27582	0.000189009	0.0046226
ENSRNOG00000015071	Zim1	zinc finger, imprinted 1 [Source:RGD Symbol;Acc:1310930]	308322	1	protein_coding	-1.27794	0.00191477	0.0199215
ENSRNOG00000016343	Dkk3	dickkopf WNT signaling pathway inhibitor 3 [Source:RGD Symbol;Acc:621846]	171548	1	protein_coding	-1.27806	0.000239144	0.00540005
ENSRNOG00000053427	AABR07003167.1		NA	1	lincRNA	-1.28549	0.00333867	0.0280702
ENSRNOG00000012862	Spsb4	splA/ryanodine receptor domain and SOCS box containing 4 [Source:RGD Symbol;Acc:1562307]	300950	8	protein_coding	-1.28585	1.32526e-05	0.000956059
ENSRNOG00000026060	Arsi	arylsulfatase family, member I [Source:RGD Symbol;Acc:1310242]	307404	18	protein_coding	-1.29281	0.000714197	0.0105446
ENSRNOG00000057139	Myoz3	myozenin 3 [Source:RGD Symbol;Acc:1594778]	689274	18	protein_coding	-1.30429	0.000352216	0.0067913
ENSRNOG00000005556	Snrpf	small nuclear ribonucleoprotein polypeptide F [Source:RGD Symbol;Acc:1588229]	680737	7	protein_coding	-1.30602	3.3921e-05	0.00158286
ENSRNOG00000048812	Gpx1	glutathione peroxidase 1 [Source:RGD Symbol;Acc:2729]	24404	8	protein_coding	-1.3093	0.000415203	0.00764687
ENSRNOG00000005574	Adamts8	ADAM metallopeptidase with thrombospondin type 1 motif, 8 [Source:RGD Symbol;Acc:1308511]	NA	8	protein_coding	-1.3119	0.00524121	0.0379404
ENSRNOG00000053662	Fgf6	fibroblast growth factor 6 [Source:RGD Symbol;Acc:620130]	170700	4	protein_coding	-1.3126	0.00142672	0.0163216
ENSRNOG00000038625	Sbk2	SH3 domain binding kinase family, member 2 [Source:RGD Symbol;Acc:1563279]	691411	1	protein_coding	-1.31284	0.00212166	0.021234
ENSRNOG00000016728	Tiam2	T-cell lymphoma invasion and metastasis 2 [Source:RGD Symbol;Acc:2324148]	100362710	1	protein_coding	-1.31523	5.79319e-07	0.000145213
ENSRNOG00000012303	Apobec2	apolipoprotein B mRNA editing enzyme catalytic subunit 2 [Source:RGD Symbol;Acc:1308727]	301226	9	protein_coding	-1.32017	1.10125e-05	0.000846013
ENSRNOG00000016866	Fhl2	four and a half LIM domains 2 [Source:RGD Symbol;Acc:61963]	63839	9	protein_coding	-1.32314	0.00174033	0.018662
ENSRNOG00000042668	Msrb3	methionine sulfoxide reductase B3 [Source:RGD Symbol;Acc:1596851]	680036	7	protein_coding	-1.34107	1.52444e-06	0.000242419
ENSRNOG00000007302	Fbn1	fibrillin 1 [Source:RGD Symbol;Acc:620908]	83727	3	protein_coding	-1.34134	3.60723e-05	0.00164146
ENSRNOG00000058742	AABR07067023.1		NA	9	protein_coding	-1.35155	0.000160273	0.00416569
ENSRNOG00000000406	Ros1	ROS proto-oncogene 1 , receptor tyrosine kinase [Source:RGD Symbol;Acc:3591]	25346	20	protein_coding	-1.35239	3.81598e-05	0.00171014
ENSRNOG00000001766	Tfrc	transferrin receptor [Source:RGD Symbol;Acc:70488]	64678	11	protein_coding	-1.36139	8.29426e-06	0.000721552
ENSRNOG00000006645	Ryr3	ryanodine receptor 3 [Source:RGD Symbol;Acc:68952]	NA	3	protein_coding	-1.38389	0.000290598	0.00601912
ENSRNOG00000008016	Ckap4	cytoskeleton-associated protein 4 [Source:RGD Symbol;Acc:1311989]	362859	7	protein_coding	-1.38644	1.38806e-05	0.000977523
ENSRNOG00000023549	Samd5	sterile alpha motif domain containing 5 [Source:RGD Symbol;Acc:1311012]	365038	1	protein_coding	-1.39385	6.85589e-06	0.000646677
ENSRNOG00000018944	Pank1	pantothenate kinase 1 [Source:RGD Symbol;Acc:1304677]	294088	1	protein_coding	-1.39582	0.000571038	0.00910386
ENSRNOG00000003596	Itgb1bp2	integrin subunit beta 1 binding protein 2 [Source:RGD Symbol;Acc:1565015]	317258	X	protein_coding	-1.39667	0.000958012	0.0126267
ENSRNOG00000009726	Grip2	glutamate receptor interacting protein 2 [Source:RGD Symbol;Acc:621668]	171571	4	protein_coding	-1.40096	9.30681e-06	0.000754752
ENSRNOG00000049422	LOC103693683	low affinity immunoglobulin gamma Fc region receptor III [Source:RGD Symbol;Acc:9127992]	103693683	13	protein_coding	-1.40101	0.00671737	0.0446085
ENSRNOG00000042630	Asb5	ankyrin repeat and SOCS box-containing 5 [Source:RGD Symbol;Acc:1565973]	361187	16	protein_coding	-1.40944	7.74966e-06	0.000683578
ENSRNOG00000002886	Myh10	myosin, heavy chain 10, non-muscle [Source:RGD Symbol;Acc:71000]	79433	10	protein_coding	-1.42604	7.76231e-06	0.000683578
ENSRNOG00000043094	Oxct1	3-oxoacid CoA transferase 1 [Source:RGD Symbol;Acc:1584008]	690163	2	protein_coding	-1.44016	8.91383e-05	0.00284723
ENSRNOG00000003669	Myocd	myocardin [Source:RGD Symbol;Acc:631347]	246297	10	protein_coding	-1.4476	8.45728e-06	0.000731431
ENSRNOG00000011310	Pde10a	phosphodiesterase 10A [Source:RGD Symbol;Acc:68434]	63885	1	protein_coding	-1.44814	0.00116931	0.0144349
ENSRNOG00000010994	Has1	hyaluronan synthase 1 [Source:RGD Symbol;Acc:708528]	282821	1	protein_coding	-1.45222	0.000354706	0.00679501
ENSRNOG00000015904	Wfdc1	WAP four-disulfide core domain 1 [Source:RGD Symbol;Acc:68938]	171112	19	protein_coding	-1.45526	0.000486611	0.00837775
ENSRNOG00000047545	Adra2a	adrenoceptor alpha 2A [Source:RGD Symbol;Acc:2056]	25083	1	protein_coding	-1.50039	0.00103956	0.0133339
ENSRNOG00000013586	Snai3	snail family transcriptional repressor 3 [Source:RGD Symbol;Acc:1309658]	307919	19	protein_coding	-1.50222	0.00537436	0.0386116
ENSRNOG00000051621	Tex40	testis expressed 40 [Source:RGD Symbol;Acc:2318763]	100362120	1	protein_coding	-1.50494	0.00451756	0.0344028
ENSRNOG00000003887	Lgi2	leucine-rich repeat LGI family, member 2 [Source:RGD Symbol;Acc:1310391]	NA	14	protein_coding	-1.50656	0.00630504	0.0428123
ENSRNOG00000020525	Col5a3	collagen, type V, alpha 3 [Source:RGD Symbol;Acc:70922]	60379	8	protein_coding	-1.51175	4.28524e-07	0.000123254
ENSRNOG00000024479	Klhl34	kelch-like family member 34 [Source:RGD Symbol;Acc:1560439]	302703	X	protein_coding	-1.51266	0.003733	0.0303201
ENSRNOG00000016890	Tppp3	tubulin polymerization-promoting protein family member 3 [Source:RGD Symbol;Acc:1305061]	291966	19	protein_coding	-1.51973	5.13191e-09	2.52986e-05
ENSRNOG00000001912	Tecrl	trans-2,3-enoyl-CoA reductase-like [Source:RGD Symbol;Acc:1304608]	364134	14	protein_coding	-1.52834	0.00240116	0.0227196
ENSRNOG00000013408	Npas2	neuronal PAS domain protein 2 [Source:RGD Symbol;Acc:1309681]	316351	9	protein_coding	-1.53081	5.40499e-07	0.000137818
ENSRNOG00000024390	Osm	oncostatin M [Source:RGD Symbol;Acc:1585012]	289747	14	protein_coding	-1.53252	0.00566125	0.0399494
ENSRNOG00000007830	Apold1	apolipoprotein L domain containing 1 [Source:RGD Symbol;Acc:1303123]	444983	4	protein_coding	-1.54162	0.000199453	0.00478205
ENSRNOG00000023509	Irs2	insulin receptor substrate 2 [Source:RGD Symbol;Acc:69316]	29376	16	protein_coding	-1.54305	0.000322724	0.00644967
ENSRNOG00000013867	Fgf1	fibroblast growth factor 1 [Source:RGD Symbol;Acc:2605]	25317	18	protein_coding	-1.55123	0.000133568	0.00367778
ENSRNOG00000029394	Dusp8	dual specificity phosphatase 8 [Source:RGD Symbol;Acc:1306425]	NA	1	protein_coding	-1.557	2.4855e-07	9.1163e-05
ENSRNOG00000010524	Cryab	crystallin, alpha B [Source:RGD Symbol;Acc:2414]	25420	8	protein_coding	-1.57428	0.000232249	0.00530869
ENSRNOG00000037645	Tceal7	transcription elongation factor A like 7 [Source:RGD Symbol;Acc:1593009]	680319	X	protein_coding	-1.62348	0.000961654	0.0126327
ENSRNOG00000019361	Inpp5j	inositol polyphosphate-5-phosphatase J [Source:RGD Symbol;Acc:620541]	171088	14	protein_coding	-1.62969	0.000335549	0.0065927
ENSRNOG00000007999	Abra	actin-binding Rho activating protein [Source:RGD Symbol;Acc:708493]	286965	7	protein_coding	-1.63239	3.17592e-05	0.00152496
ENSRNOG00000007607	Nr4a1	nuclear receptor subfamily 4, group A, member 1 [Source:RGD Symbol;Acc:620029]	79240	7	protein_coding	-1.64249	0.000509877	0.00858429
ENSRNOG00000046333	Ablim1	actin-binding LIM protein 1 [Source:RGD Symbol;Acc:1565768]	NA	1	protein_coding	-1.64763	8.88144e-06	0.000750557
ENSRNOG00000009074	AABR07017902.1		NA	15	protein_coding	-1.66893	0.000319994	0.00642987
ENSRNOG00000011360	Dkk2	dickkopf WNT signaling pathway inhibitor 2 [Source:RGD Symbol;Acc:1308639]	295445	2	protein_coding	-1.69015	0.00385971	0.0310562
ENSRNOG00000053334	Stmn4	stathmin 4 [Source:RGD Symbol;Acc:69349]	79423	15	protein_coding	-1.6914	1.68845e-05	0.00108097
ENSRNOG00000056172	AABR07048790.1		NA	5	rRNA	-1.72902	0.000168505	0.00428919
ENSRNOG00000061215	Crym	crystallin, mu [Source:RGD Symbol;Acc:620943]	117024	1	protein_coding	-1.74182	0.000187975	0.00461487
ENSRNOG00000046421	Gm29133	predicted gene 29133 [Source:MGI Symbol;Acc:MGI:5579839]	NA	2	protein_coding	-1.74697	0.000255713	0.0056024
ENSRNOG00000020244	Perm1	PPARGC1 and ESRR induced regulator, muscle 1 [Source:RGD Symbol;Acc:1304931]	313776	5	protein_coding	-1.78738	0.000278711	0.00589536
ENSRNOG00000031934	Enah	enabled homolog (Drosophila) [Source:RGD Symbol;Acc:1307666]	360891	13	protein_coding	-1.78821	0.000129731	0.00362683
ENSRNOG00000050091	Efcab1	EF hand calcium binding domain 1 [Source:RGD Symbol;Acc:1594548]	301957	11	protein_coding	-1.82347	0.00080464	0.0113765
ENSRNOG00000037085	Xirp1	xin actin-binding repeat containing 1 [Source:RGD Symbol;Acc:1304776]	100910104	8	protein_coding	-1.82633	0.000967258	0.0126703
ENSRNOG00000060690	AABR07052523.2		NA	3	lincRNA	-1.86731	0.000556515	0.00895414
ENSRNOG00000019615	Colq	collagen-like tail subunit (single strand of homotrimer) of asymmetric acetylcholinesterase [Source:RGD Symbol;Acc:2377]	29755	16	protein_coding	-1.90748	0.000101236	0.0030806
ENSRNOG00000005600	Nr4a2	nuclear receptor subfamily 4, group A, member 2 [Source:RGD Symbol;Acc:3202]	54278	3	protein_coding	-1.95604	0.000463927	0.00814848
ENSRNOG00000004356	Lrrc52	leucine rich repeat containing 52 [Source:RGD Symbol;Acc:1312014]	289199	13	protein_coding	-1.95673	0.00212207	0.021234
ENSRNOG00000045821	Slc41a3	solute carrier family 41, member 3 [Source:RGD Symbol;Acc:1589573]	641603	4	protein_coding	-1.95684	0.000945792	0.0125222
ENSRNOG00000002134	LOC103690086	uncharacterized LOC103690086 [Source:RGD Symbol;Acc:9294101]	305139	14	protein_coding	-2.01115	0.00310908	0.0268136
ENSRNOG00000021960	AC109958.1		NA	13	pseudogene	-2.04366	0.00749361	0.0480169
ENSRNOG00000000487	Grm4	glutamate metabotropic receptor 4 [Source:RGD Symbol;Acc:2745]	NA	20	protein_coding	-2.18611	1.87073e-05	0.00116838
ENSRNOG00000030389	Lrrc30	leucine rich repeat containing 30 [Source:RGD Symbol;Acc:1563832]	301711	9	protein_coding	-2.22544	2.64997e-05	0.00139966
ENSRNOG00000003546	Tnfrsf12a	tumor necrosis factor receptor superfamily, member 12a [Source:RGD Symbol;Acc:631329]	302965	10	protein_coding	-2.25057	0.000330224	0.0065465
ENSRNOG00000013196	Dok5	docking protein 5 [Source:RGD Symbol;Acc:1562846]	502694	3	protein_coding	-2.27432	1.21017e-08	2.68004e-05
ENSRNOG00000053893	Opn4	opsin 4 [Source:RGD Symbol;Acc:621701]	192223	16	protein_coding	-2.31537	4.54402e-05	0.00192249
ENSRNOG00000016950	Otud1	OTU deubiquitinase 1 [Source:RGD Symbol;Acc:1563344]	498803	17	protein_coding	-2.40544	1.98409e-05	0.00119798
ENSRNOG00000008536	Actc1	actin, alpha, cardiac muscle 1 [Source:RGD Symbol;Acc:2026]	29275	3	protein_coding	-2.53364	1.17568e-07	7.55962e-05
ENSRNOG00000016681	Mc2r	melanocortin 2 receptor [Source:RGD Symbol;Acc:628649]	282839	18	protein_coding	-2.60735	8.3303e-07	0.000178546
ENSRNOG00000001979	Rcan1	regulator of calcineurin 1 [Source:RGD Symbol;Acc:631338]	266766	11	protein_coding	-2.72013	9.09237e-06	0.000754752
ENSRNOG00000013840	Ankrd2	ankyrin repeat domain 2 [Source:RGD Symbol;Acc:1305104]	309374	1	protein_coding	-2.74846	0.00166197	0.0180994
ENSRNOG00000005964	Nr4a3	nuclear receptor subfamily 4, group A, member 3 [Source:RGD Symbol;Acc:61882]	58853	5	protein_coding	-2.79772	6.96714e-05	0.0024018
ENSRNOG00000048363	Dnah5	dynein, axonemal, heavy chain 5 [Source:RGD Symbol;Acc:1560828]	294854	2	protein_coding	-2.81702	2.03271e-05	0.00121707
ENSRNOG00000003745	Atf3	activating transcription factor 3 [Source:RGD Symbol;Acc:2165]	25389	13	protein_coding	-2.85177	6.76475e-07	0.000153914
ENSRNOG00000050647	Hspa1b	heat shock protein 1B [Source:RGD Symbol;Acc:2840]	294254	20	protein_coding	-3.01874	1.80656e-06	0.000271552
ENSRNOG00000027171	Ndst2	N-deacetylase/N-sulfotransferase 2 [Source:RGD Symbol;Acc:1304700]	103690051	15	protein_coding	-3.02014	0.00623566	0.0425583
ENSRNOG00000011901	Rrad	Ras-related associated with diabetes [Source:RGD Symbol;Acc:69357]	83521	19	protein_coding	-3.12392	3.08315e-05	0.00150083
ENSRNOG00000011591	Mettl21c	methyltransferase like 21C [Source:RGD Symbol;Acc:1561425]	301378	9	protein_coding	-3.38339	0.00161831	0.017781
ENSRNOG00000048199	LOC100910336	40S ribosomal protein S19-like [Source:RGD Symbol;Acc:6498788]	100910336	9	protein_coding	-3.85021	0.00346423	0.0288796

## Sheet: Table S4
HIinHRTsol [HRT.HI.SOL vs HRT.CTRL.SOL]; 326 DEGs at FC>2, FDR<0.05
ENSEMBL	SYMBOL	GENENAME	ENTREZ_GENEID	TXCHROM	BIOTYPE	FC (log2)	P.Value	FDR
ENSRNOG00000045989	Hba-a3	hemoglobin alpha, adult chain 3 [Source:RGD Symbol;Acc:1359209]	287167	10	protein_coding	3.97315	0.000154986	0.00382325
ENSRNOG00000050240	LOC100909856	metal regulatory transcription factor 1-like [Source:RGD Symbol;Acc:6501193]	100909856	5	protein_coding	3.74502	0.00432962	0.0309926
ENSRNOG00000019009	Arrdc2	arrestin domain containing 2 [Source:RGD Symbol;Acc:1309659]	306344	16	protein_coding	2.92268	6.45723e-11	9.87688e-08
ENSRNOG00000016573	Dgat2	diacylglycerol O-acyltransferase 2 [Source:RGD Symbol;Acc:620329]	252900	1	protein_coding	2.74277	2.04535e-14	3.02487e-10
ENSRNOG00000000321	Cd24	CD24 molecule [Source:RGD Symbol;Acc:2298]	25145	20	protein_coding	2.73805	6.41411e-08	2.78403e-05
ENSRNOG00000011483	S100a9	S100 calcium binding protein A9 [Source:RGD Symbol;Acc:620267]	94195	2	protein_coding	2.71166	0.000220021	0.00488572
ENSRNOG00000046667	Fosb	FBJ osteosarcoma oncogene B [Source:RGD Symbol;Acc:1308198]	100360880	1	protein_coding	2.66854	0.000533006	0.00849421
ENSRNOG00000014387	Chac1	ChaC glutathione-specific gamma-glutamylcyclotransferase 1 [Source:RGD Symbol;Acc:1307153]	362196	3	protein_coding	2.6612	7.03042e-09	5.32641e-06
ENSRNOG00000038047	Mt1	metallothionein 1 [Source:RGD Symbol;Acc:3117]	24567	17	protein_coding	2.44392	8.25509e-08	3.28469e-05
ENSRNOG00000040300	Raet1l	retinoic acid early transcript 1L [Source:RGD Symbol;Acc:1308785]	292450	1	protein_coding	2.43674	5.54012e-07	0.000115398
ENSRNOG00000041601	AABR07043071.1		NA	19	miRNA	2.20802	0.000155395	0.00382386
ENSRNOG00000018859	Pik3ip1	phosphoinositide-3-kinase interacting protein 1 [Source:RGD Symbol;Acc:1311203]	NA	14	protein_coding	2.13478	1.62367e-08	1.04453e-05
ENSRNOG00000018780	Sh3rf2	SH3 domain containing ring finger 2 [Source:RGD Symbol;Acc:1308415]	307472	18	protein_coding	2.10717	5.16176e-06	0.00043872
ENSRNOG00000052493	AABR07068327.1		NA	9	pseudogene	2.06312	0.00110352	0.013566
ENSRNOG00000029886	Hba-a1	hemoglobin alpha, adult chain 1 [Source:RGD Symbol;Acc:2782]	25632	10	protein_coding	2.00224	0.000870227	0.0114909
ENSRNOG00000012557	Lgals5	lectin, galactose binding, soluble 5 [Source:RGD Symbol;Acc:3004]	25475	10	protein_coding	1.9719	0.00763347	0.0450343
ENSRNOG00000046683	Lilrb3	leukocyte immunoglobulin like receptor B3 [Source:RGD Symbol;Acc:1566307]	308350	1	protein_coding	1.9334	0.000306672	0.00595265
ENSRNOG00000047321	Hba-a2	hemoglobin alpha, adult chain 2 [Source:RGD Symbol;Acc:1359364]	360504	10	protein_coding	1.93317	0.00161315	0.0170528
ENSRNOG00000049639	LOC100909784	leiomodin-2-like [Source:RGD Symbol;Acc:6501529]	100909784	4	protein_coding	1.9218	0.00105782	0.013174
ENSRNOG00000025868	Klhl33	kelch-like family member 33 [Source:RGD Symbol;Acc:2324282]	NA	15	protein_coding	1.91486	3.22793e-06	0.000318253
ENSRNOG00000000167	Alas2	5'-aminolevulinate synthase 2 [Source:RGD Symbol;Acc:2084]	25748	X	protein_coding	1.90907	0.00134229	0.0153528
ENSRNOG00000042516	A930018M24Rik	RIKEN cDNA A930018M24 gene [Source:MGI Symbol;Acc:MGI:2686053]	NA	15	protein_coding	1.90877	7.12925e-06	0.000533208
ENSRNOG00000054945	LOC257642	rRNA promoter binding protein [Source:RGD Symbol;Acc:727924]	NA	14	protein_coding	1.90607	0.0032895	0.0263106
ENSRNOG00000042717	Ciart	circadian associated repressor of transcription [Source:RGD Symbol;Acc:1566380]	365871	2	protein_coding	1.89217	0.000229396	0.00499638
ENSRNOG00000047098	LOC103694855	hemoglobin subunit beta-2-like [Source:RGD Symbol;Acc:9285450]	361619	1	protein_coding	1.86243	0.00278208	0.0240188
ENSRNOG00000015222	Fam46c	family with sequence similarity 46, member C [Source:RGD Symbol;Acc:1359446]	310721	2	protein_coding	1.81833	0.00374628	0.028315
ENSRNOG00000020372	Hdac4	histone deacetylase 4 [Source:RGD Symbol;Acc:619979]	363287	9	protein_coding	1.81775	0.00013035	0.00343015
ENSRNOG00000033653	Mpp3	membrane palmitoylated protein 3 [Source:RGD Symbol;Acc:620015]	114202	10	protein_coding	1.81403	2.9383e-05	0.00135373
ENSRNOG00000014237	Zfp503	zinc finger protein 503 [Source:RGD Symbol;Acc:1312018]	305687	15	protein_coding	1.7889	0.000180797	0.00424413
ENSRNOG00000003510	Fmo2	flavin containing monooxygenase 2 [Source:RGD Symbol;Acc:628600]	246245	13	protein_coding	1.76115	5.18816e-13	2.55759e-09
ENSRNOG00000003895	Rgs1	regulator of G-protein signaling 1 [Source:RGD Symbol;Acc:3561]	54289	13	protein_coding	1.72304	1.0235e-05	0.000691167
ENSRNOG00000011145	Crhr2	corticotropin releasing hormone receptor 2 [Source:RGD Symbol;Acc:70547]	64680	4	protein_coding	1.71958	0.000667877	0.00985751
ENSRNOG00000048961	Bhlhe41	basic helix-loop-helix family, member e41 [Source:RGD Symbol;Acc:70900]	117095	4	protein_coding	1.71829	1.17444e-05	0.000755167
ENSRNOG00000024580	Mamstr	MEF2 activating motif and SAP domain containing transcriptional regulator [Source:RGD Symbol;Acc:1588652]	691041	1	protein_coding	1.7064	3.93446e-06	0.000368351
ENSRNOG00000013223	Fah	fumarylacetoacetate hydrolase [Source:RGD Symbol;Acc:61932]	29383	1	protein_coding	1.68949	8.64188e-06	0.00060571
ENSRNOG00000061785	AABR07065124.2		NA	6	lincRNA	1.66329	1.81048e-06	0.000232828
ENSRNOG00000016043	Aqp4	aquaporin 4 [Source:RGD Symbol;Acc:2143]	25293	18	protein_coding	1.64046	0.00445197	0.0316691
ENSRNOG00000061299	LOC103694857	hemoglobin subunit beta-2 [Source:RGD Symbol;Acc:9218369]	100134871	1	protein_coding	1.61626	0.0068969	0.0423003
ENSRNOG00000058105	Hbb	hemoglobin subunit beta [Source:RGD Symbol;Acc:2783]	24440	1	protein_coding	1.61466	0.00570618	0.0373401
ENSRNOG00000036603	Ifit1bl	interferon-induced protein with tetratricopeptide repeats 1B-like [Source:RGD Symbol;Acc:1304872]	294090	1	protein_coding	1.60074	0.000601913	0.00925423
ENSRNOG00000021027	Dbp	D-box binding PAR bZIP transcription factor [Source:RGD Symbol;Acc:2491]	24309	1	protein_coding	1.59676	2.00689e-05	0.0010578
ENSRNOG00000061777	AABR07024203.4		NA	AABR07024203.1	protein_coding	1.59218	0.00356129	0.0275468
ENSRNOG00000007603	Gabrr1	gamma-aminobutyric acid type A receptor rho 1 subunit [Source:RGD Symbol;Acc:61900]	29694	5	protein_coding	1.58263	0.00028225	0.00567147
ENSRNOG00000006471	Pvalb	parvalbumin [Source:RGD Symbol;Acc:3457]	25269	7	protein_coding	1.579	0.00448709	0.0317915
ENSRNOG00000005615	Gadd45a	growth arrest and DNA-damage-inducible, alpha [Source:RGD Symbol;Acc:2654]	25112	4	protein_coding	1.57594	0.00163278	0.0171988
ENSRNOG00000022863	Lingo4	leucine rich repeat and Ig domain containing 4 [Source:RGD Symbol;Acc:1562025]	499668	2	protein_coding	1.55837	0.000450084	0.00759851
ENSRNOG00000022601	LOC100360821	rCG55159-like [Source:RGD Symbol;Acc:2321337]	100360821	5	protein_coding	1.555	8.47689e-06	0.000602715
ENSRNOG00000023943	Gbp1	guanylate binding protein 1 [Source:RGD Symbol;Acc:1311877]	NA	2	protein_coding	1.55262	0.00682582	0.0420134
ENSRNOG00000039500	Rnase13	ribonuclease A family member 13 [Source:RGD Symbol;Acc:1359386]	497194	15	protein_coding	1.55228	0.00286596	0.024415
ENSRNOG00000027811	Lilrb4	leukocyte immunoglobulin-like receptor, subfamily B, member 4 [Source:RGD Symbol;Acc:1359090]	292594	1	protein_coding	1.54592	0.000760526	0.0105511
ENSRNOG00000028025	Aknad1	AKNA domain containing 1 [Source:RGD Symbol;Acc:1583957]	691416	2	protein_coding	1.50552	0.000468413	0.00776609
ENSRNOG00000007159	Ccl2	C-C motif chemokine ligand 2 [Source:RGD Symbol;Acc:3645]	24770	10	protein_coding	1.4971	0.000627517	0.00946975
ENSRNOG00000021789	RGD1565323	similar to OTTMUSP00000000621 [Source:RGD Symbol;Acc:1565323]	691300	17	protein_coding	1.49547	0.0001146	0.00316514
ENSRNOG00000023683	Nog	noggin [Source:RGD Symbol;Acc:3183]	25495	10	protein_coding	1.49357	2.56147e-05	0.00124202
ENSRNOG00000003094	Cmah	cytidine monophospho-N-acetylneuraminic acid hydroxylase [Source:RGD Symbol;Acc:1311930]	361245	17	protein_coding	1.48186	1.51465e-06	0.000205506
ENSRNOG00000043098	Mt2A	metallothionein 2A [Source:RGD Symbol;Acc:1592345]	689415	19	protein_coding	1.48116	0.00230723	0.0213261
ENSRNOG00000060988	Kcnc4	potassium voltage-gated channel subfamily C member 4 [Source:RGD Symbol;Acc:1589169]	684516	2	protein_coding	1.48083	0.00176911	0.0180762
ENSRNOG00000018400	Golm1	golgi membrane protein 1 [Source:RGD Symbol;Acc:1589384]	NA	17	protein_coding	1.47417	3.77578e-11	9.87688e-08
ENSRNOG00000016164	Fcrl2	Fc receptor-like 2 [Source:RGD Symbol;Acc:1306885]	310694	2	protein_coding	1.46555	0.00753603	0.0447026
ENSRNOG00000000172	Sqrdl	sulfide quinone reductase-like (yeast) [Source:RGD Symbol;Acc:1564504]	691966	3	protein_coding	1.4268	0.00171064	0.0177038
ENSRNOG00000000281	Prodh1	proline dehydrogenase 1 [Source:RGD Symbol;Acc:1590932]	680409	11	protein_coding	1.41736	0.00119464	0.014248
ENSRNOG00000001376	Mettl7a	methyltransferase like 7A [Source:RGD Symbol;Acc:1308407]	315306	7	protein_coding	1.41207	0.000137824	0.00353613
ENSRNOG00000003348	Rasd1	ras related dexamethasone induced 1 [Source:RGD Symbol;Acc:619727]	64455	10	protein_coding	1.40902	1.0936e-06	0.000161733
ENSRNOG00000027228	Mogat2	monoacylglycerol O-acyltransferase 2 [Source:RGD Symbol;Acc:1598060]	681211	1	protein_coding	1.39617	1.88168e-05	0.00102843
ENSRNOG00000020865	Ano1	anoctamin 1 [Source:RGD Symbol;Acc:1310786]	309135	1	protein_coding	1.36728	0.00103379	0.0129565
ENSRNOG00000061022	AC108312.2		NA	14	lincRNA	1.36293	0.00540511	0.0361049
ENSRNOG00000060329	Emb	embigin [Source:RGD Symbol;Acc:621067]	NA	2	protein_coding	1.35363	0.00486362	0.033627
ENSRNOG00000053201	Gpcpd1	glycerophosphocholine phosphodiesterase 1 [Source:RGD Symbol;Acc:735140]	362219	3	protein_coding	1.34977	2.61277e-06	0.000281396
ENSRNOG00000001770	Ehhadh	enoyl-CoA, hydratase/3-hydroxyacyl CoA dehydrogenase [Source:RGD Symbol;Acc:621441]	171142	11	protein_coding	1.34904	5.84055e-06	0.000459446
ENSRNOG00000007539	Rsad2	radical S-adenosyl methionine domain containing 2 [Source:RGD Symbol;Acc:620495]	65190	6	protein_coding	1.34667	0.00317497	0.0258419
ENSRNOG00000003620	Fmo3	flavin containing monooxygenase 3 [Source:RGD Symbol;Acc:619761]	84493	13	protein_coding	1.33888	2.05852e-06	0.000247529
ENSRNOG00000020836	Rorc	RAR-related orphan receptor C [Source:RGD Symbol;Acc:1595785]	368158	2	protein_coding	1.3271	1.38373e-07	4.54756e-05
ENSRNOG00000046057	Pnmt	phenylethanolamine-N-methyltransferase [Source:RGD Symbol;Acc:3361]	24661	10	protein_coding	1.32664	0.000129428	0.00341197
ENSRNOG00000017248	Prkag3	protein kinase AMP-activated non-catalytic subunit gamma 3 [Source:RGD Symbol;Acc:1308698]	301518	9	protein_coding	1.31834	0.00411333	0.0299813
ENSRNOG00000061655	AABR07022055.1		NA	13	lincRNA	1.31713	5.89097e-08	2.78403e-05
ENSRNOG00000020811	Il6r	interleukin 6 receptor [Source:RGD Symbol;Acc:2902]	NA	2	protein_coding	1.31619	7.20564e-07	0.000129842
ENSRNOG00000054251	Clec7a	C-type lectin domain family 7, member A [Source:RGD Symbol;Acc:1565140]	502902	4	protein_coding	1.31569	0.00148529	0.0163194
ENSRNOG00000016945	Pla2g2a	phospholipase A2 group IIA [Source:RGD Symbol;Acc:620857]	29692	5	protein_coding	1.31549	0.00204911	0.0198647
ENSRNOG00000062308	NA	NA	NA	NA	NA	1.30279	9.13514e-05	0.00274036
ENSRNOG00000025473	Tppp2	tubulin polymerization-promoting protein family member 2 [Source:RGD Symbol;Acc:1566185]	498497	15	protein_coding	1.28818	0.000307111	0.00595265
ENSRNOG00000019383	Tef	TEF, PAR bZIP transcription factor [Source:RGD Symbol;Acc:3841]	29362	7	protein_coding	1.28487	3.43204e-09	2.98568e-06
ENSRNOG00000005882	Tle1	transducin like enhancer of split 1 [Source:RGD Symbol;Acc:1309237]	362533	5	protein_coding	1.28464	0.000632179	0.00950132
ENSRNOG00000018911	Pfkfb3	6-phosphofructo-2-kinase/fructose-2,6-biphosphatase 3 [Source:RGD Symbol;Acc:619776]	117276	17	protein_coding	1.28362	0.000124101	0.00331886
ENSRNOG00000058522	Fam214a	family with sequence similarity 214, member A [Source:RGD Symbol;Acc:1310552]	300836	8	protein_coding	1.28229	4.74012e-05	0.00176135
ENSRNOG00000055769	AABR07054286.1		NA	3	protein_coding	1.28222	0.000458109	0.007664
ENSRNOG00000021510	Tbc1d10c	TBC1 domain family, member 10C [Source:RGD Symbol;Acc:1311490]	361697	1	protein_coding	1.27968	0.000508763	0.00824595
ENSRNOG00000019862	Pinlyp	phospholipase A2 inhibitor and LY6/PLAUR domain containing [Source:RGD Symbol;Acc:1565787]	308429	1	protein_coding	1.27766	0.00345506	0.0270354
ENSRNOG00000039489	Tmem253	transmembrane protein 253 [Source:RGD Symbol;Acc:1597322]	690368	15	protein_coding	1.27742	0.000332209	0.00628265
ENSRNOG00000057258	AABR07067404.2		NA	9	lincRNA	1.26119	5.62465e-07	0.000115532
ENSRNOG00000018462	Rabep2	rabaptin, RAB GTPase binding effector protein 2 [Source:RGD Symbol;Acc:621416]	80754	1	protein_coding	1.25826	6.05043e-05	0.00205701
ENSRNOG00000003439	Il15	interleukin 15 [Source:RGD Symbol;Acc:2887]	25670	19	protein_coding	1.24087	0.000149526	0.00372279
ENSRNOG00000019120	Hmgcs2	3-hydroxy-3-methylglutaryl-CoA synthase 2 [Source:RGD Symbol;Acc:2804]	24450	2	protein_coding	1.232	0.00403422	0.0296892
ENSRNOG00000046834	C3	complement component 3 [Source:RGD Symbol;Acc:2232]	24232	9	protein_coding	1.22835	9.82991e-05	0.0028617
ENSRNOG00000021493	Prdm9	PR domain 9 [Source:RGD Symbol;Acc:1305247]	365155	1	protein_coding	1.2209	0.000230639	0.00501605
ENSRNOG00000022957	Ctxn3	cortexin 3 [Source:RGD Symbol;Acc:2300148]	100188934	18	protein_coding	1.21595	0.000203318	0.00464058
ENSRNOG00000031955	Calml3	calmodulin-like 3 [Source:RGD Symbol;Acc:1305499]	307100	17	protein_coding	1.21543	0.0026256	0.023196
ENSRNOG00000000414	Cep85l	centrosomal protein 85-like [Source:RGD Symbol;Acc:2319745]	100365935	20	protein_coding	1.21025	1.16298e-07	3.99983e-05
ENSRNOG00000030807	LOC100912427	nuclease-sensitive element-binding protein 1-like [Source:RGD Symbol;Acc:6486912]	NA	1	processed_pseudogene	1.20777	0.00178454	0.0181885
ENSRNOG00000013663	Tmem86a	transmembrane protein 86A [Source:RGD Symbol;Acc:1305749]	308602	1	protein_coding	1.19697	0.000296248	0.00581788
ENSRNOG00000057855	F5	coagulation factor V [Source:RGD Symbol;Acc:1589758]	NA	13	protein_coding	1.1958	0.00118914	0.014227
ENSRNOG00000018903	Pik3r1	phosphoinositide-3-kinase regulatory subunit 1 [Source:RGD Symbol;Acc:3329]	25513	2	protein_coding	1.18515	8.63564e-07	0.000145128
ENSRNOG00000053071	AABR07049385.2		NA	5	snoRNA	1.17826	0.000750455	0.0105144
ENSRNOG00000025601	Topaz1	testis and ovary specific PAZ domain containing 1 [Source:RGD Symbol;Acc:1563398]	301075	8	protein_coding	1.17516	0.00534318	0.0358044
ENSRNOG00000037366	Zfp939	zinc finger protein 939 [Source:RGD Symbol;Acc:1584032]	NA	1	protein_coding	1.17038	0.00367433	0.0280556
ENSRNOG00000056222	AABR07021636.1		NA	13	lincRNA	1.16805	0.00558525	0.0368565
ENSRNOG00000002204	Ccdc158	coiled-coil domain containing 158 [Source:RGD Symbol;Acc:1308523]	289502	14	protein_coding	1.16545	1.05359e-05	0.000698726
ENSRNOG00000004417	Fam117a	family with sequence similarity 117, member A [Source:RGD Symbol;Acc:1561062]	497983	10	protein_coding	1.14626	1.42197e-05	0.000854857
ENSRNOG00000018413	Per3	period circadian clock 3 [Source:RGD Symbol;Acc:621581]	78962	5	protein_coding	1.14461	3.23293e-05	0.00142692
ENSRNOG00000000239	Ccl7	C-C motif chemokine ligand 7 [Source:RGD Symbol;Acc:1359152]	287561	10	protein_coding	1.14363	0.0063244	0.0400283
ENSRNOG00000000413	Pln	phospholamban [Source:RGD Symbol;Acc:619894]	64672	20	protein_coding	1.13781	1.25537e-05	0.00078668
ENSRNOG00000047491	AABR07037520.1		NA	X	protein_coding	1.13631	0.00333191	0.0265231
ENSRNOG00000006494	Tubg2	tubulin, gamma 2 [Source:RGD Symbol;Acc:1585798]	680991	10	protein_coding	1.13175	0.000222585	0.00490583
ENSRNOG00000015354	Aox1	aldehyde oxidase 1 [Source:RGD Symbol;Acc:620528]	54349	9	protein_coding	1.13071	0.000559629	0.00881836
ENSRNOG00000012183	Glrx	glutaredoxin [Source:RGD Symbol;Acc:70951]	64045	2	protein_coding	1.12814	2.34091e-06	0.000264273
ENSRNOG00000002331	Aldh3a1	aldehyde dehydrogenase 3 family, member A1 [Source:RGD Symbol;Acc:2088]	25375	10	protein_coding	1.12187	0.00358439	0.0276281
ENSRNOG00000011306	Myod1	myogenic differentiation 1 [Source:RGD Symbol;Acc:631429]	337868	1	protein_coding	1.11899	0.00127892	0.0148811
ENSRNOG00000011016	Slc7a2	solute carrier family 7 member 2 [Source:RGD Symbol;Acc:68387]	64554	16	protein_coding	1.11276	0.000264644	0.00548154
ENSRNOG00000019718	Galnt15	polypeptide N-acetylgalactosaminyltransferase 15 [Source:RGD Symbol;Acc:2322081]	100360475	16	protein_coding	1.11255	0.00239313	0.0218066
ENSRNOG00000011606	LOC680385	similar to Sjogren syndrome antigen B [Source:RGD Symbol;Acc:1592944]	NA	4	protein_coding	1.11126	0.000728921	0.0103654
ENSRNOG00000020148	Il4i1	interleukin 4 induced 1 [Source:RGD Symbol;Acc:1304831]	100360621	1	protein_coding	1.10622	2.6801e-07	6.9537e-05
ENSRNOG00000011253	RGD1304810	similar to 6430573F11Rik protein [Source:RGD Symbol;Acc:1304810]	306504	16	protein_coding	1.10614	0.0002799	0.00563957
ENSRNOG00000012665	Nmrk1	nicotinamide riboside kinase 1 [Source:RGD Symbol;Acc:1564687]	499330	1	protein_coding	1.10382	0.0048883	0.0337287
ENSRNOG00000034191	Fmo1	flavin containing monooxygenase 1 [Source:RGD Symbol;Acc:2622]	25256	13	protein_coding	1.09986	4.94825e-11	9.87688e-08
ENSRNOG00000010891	Lrrcc1	leucine rich repeat and coiled-coil centrosomal protein 1 [Source:RGD Symbol;Acc:628722]	266808	2	protein_coding	1.09676	3.63057e-05	0.00152964
ENSRNOG00000049633	Flvcr1	feline leukemia virus subgroup C cellular receptor 1 [Source:RGD Symbol;Acc:1596541]	683955	13	protein_coding	1.09474	7.80505e-07	0.000132677
ENSRNOG00000019582	Mthfd1l	methylenetetrahydrofolate dehydrogenase (NADP+ dependent) 1-like [Source:RGD Symbol;Acc:1307311]	361472	1	protein_coding	1.09459	1.89979e-05	0.00102916
ENSRNOG00000054989	Grhl1	grainyhead-like 1 (Drosophila) [Source:MGI Symbol;Acc:MGI:2182540]	NA	6	protein_coding	1.09405	0.00140225	0.0157343
ENSRNOG00000051690	Clec9a	C-type lectin domain family 9, member A [Source:RGD Symbol;Acc:1562513]	502901	4	protein_coding	1.09017	1.1017e-07	3.8793e-05
ENSRNOG00000005872	Tcf7	transcription factor 7 (T-cell specific, HMG-box) [Source:RGD Symbol;Acc:1305894]	363595	10	protein_coding	1.08531	0.000287786	0.00572052
ENSRNOG00000033402	LOC501110	similar to Glutathione S-transferase A1 (GTH1) (HA subunit 1) (GST-epsilon) (GSTA1-1) (GST class-alpha) [Source:RGD Symbol;Acc:1565402]	501110	9	protein_coding	1.0826	8.98973e-08	3.40895e-05
ENSRNOG00000015519	Ces1d	carboxylesterase 1D [Source:RGD Symbol;Acc:70896]	113902	19	protein_coding	1.08232	0.0022489	0.0210233
ENSRNOG00000046761	AABR07035375.1		NA	12	protein_coding	1.07416	0.00126136	0.014759
ENSRNOG00000020951	Slc4a1	solute carrier family 4 (anion exchanger), member 1 [Source:RGD Symbol;Acc:3710]	24779	10	protein_coding	1.06652	0.00403254	0.0296892
ENSRNOG00000018736	LOC100911615	patatin-like phospholipase domain-containing protein 2-like [Source:RGD Symbol;Acc:6492173]	361676	1	protein_coding	1.06376	0.00601495	0.0386762
ENSRNOG00000018378	Cacnb2	calcium voltage-gated channel auxiliary subunit beta 2 [Source:RGD Symbol;Acc:67385]	116600	17	protein_coding	1.05819	7.13877e-06	0.000533208
ENSRNOG00000008243	Slc43a1	solute carrier family 43 member 1 [Source:RGD Symbol;Acc:1308229]	311168	3	protein_coding	1.05724	2.2589e-05	0.00115268
ENSRNOG00000008047	Khk	ketohexokinase [Source:RGD Symbol;Acc:2966]	25659	6	protein_coding	1.05696	6.32793e-05	0.00212074
ENSRNOG00000054485	AABR07035412.2		NA	12	lincRNA	1.05677	1.0615e-06	0.000158571
ENSRNOG00000051980	LOC103694873	uncharacterized protein C22orf15-like [Source:RGD Symbol;Acc:9442092]	499421	AABR07024104.1	protein_coding	1.05275	0.000194631	0.00449047
ENSRNOG00000020150	Il18bp	interleukin 18 binding protein [Source:RGD Symbol;Acc:620042]	84388	1	protein_coding	1.04935	3.47232e-05	0.00148847
ENSRNOG00000005387	Rbm3	RNA binding motif (RNP1, RRM) protein 3 [Source:RGD Symbol;Acc:620145]	114488	X	protein_coding	1.04352	0.00027391	0.0056106
ENSRNOG00000000274	Phyhipl	phytanoyl-CoA 2-hydroxylase interacting protein-like [Source:RGD Symbol;Acc:1307967]	309901	20	protein_coding	1.04246	5.82555e-05	0.00203194
ENSRNOG00000058524	AABR07010332.1		NA	2	lincRNA	1.04141	0.00115033	0.0139394
ENSRNOG00000060460	Clec1a	C-type lectin domain family 1, member A [Source:RGD Symbol;Acc:1566110]	500337	4	protein_coding	1.0378	1.60569e-07	4.9472e-05
ENSRNOG00000047124	Atp2a1	ATPase sarcoplasmic/endoplasmic reticulum Ca2+ transporting 1 [Source:RGD Symbol;Acc:621293]	NA	1	protein_coding	1.03683	0.00401856	0.0296183
ENSRNOG00000010919	Mbd4	methyl-CpG binding domain 4 DNA glycosylase [Source:RGD Symbol;Acc:1585874]	680915	4	protein_coding	1.03061	0.000222251	0.00490578
ENSRNOG00000002930	Ppl	periplakin [Source:RGD Symbol;Acc:1305511]	302934	10	protein_coding	1.02553	5.21319e-07	0.000111491
ENSRNOG00000016306	Adgrv1	adhesion G protein-coupled receptor V1 [Source:RGD Symbol;Acc:1562101]	100362255	2	protein_coding	1.02277	0.000419447	0.00728076
ENSRNOG00000011178	Lrp2bp	Lrp2 binding protein [Source:RGD Symbol;Acc:1305896]	290753	16	protein_coding	1.02156	0.00242187	0.0219602
ENSRNOG00000000451	RT1-Ba	RT1 class II, locus Ba [Source:RGD Symbol;Acc:1595867]	309621	20	protein_coding	1.01936	4.57843e-05	0.00173726
ENSRNOG00000005227	Tfap4	transcription factor AP-4 [Source:RGD Symbol;Acc:1308357]	360482	10	protein_coding	1.0179	2.9992e-05	0.00137323
ENSRNOG00000053577	Gramd1b	GRAM domain containing 1B [Source:RGD Symbol;Acc:1305443]	300644	8	protein_coding	1.0123	0.000530131	0.00846909
ENSRNOG00000004498	Scin	scinderin [Source:RGD Symbol;Acc:735034]	298975	6	protein_coding	1.012	0.00447301	0.0317508
ENSRNOG00000047671	AABR07060588.2		NA	4	protein_coding	1.00624	0.00218591	0.0206725
ENSRNOG00000011452	Aldoc	aldolase, fructose-bisphosphate C [Source:RGD Symbol;Acc:2091]	24191	10	protein_coding	1.00096	0.000837199	0.0111947
ENSRNOG00000001557	Cxadr	coxsackie virus and adenovirus receptor [Source:RGD Symbol;Acc:619794]	89843	11	protein_coding	-1.00025	9.47208e-05	0.00280711
ENSRNOG00000030019	Atp1a1	ATPase Na+/K+ transporting subunit alpha 1 [Source:RGD Symbol;Acc:2167]	24211	2	protein_coding	-1.00263	1.55675e-07	4.89848e-05
ENSRNOG00000003597	Tuba4a	tubulin, alpha 4A [Source:RGD Symbol;Acc:1359623]	316531	9	protein_coding	-1.00316	3.84378e-05	0.00158674
ENSRNOG00000000918	Zbed5	zinc finger, BED-type containing 5 [Source:RGD Symbol;Acc:1559988]	288622	12	protein_coding	-1.00461	0.00533035	0.0358019
ENSRNOG00000021962	Fzd2	frizzled class receptor 2 [Source:RGD Symbol;Acc:71012]	64512	10	protein_coding	-1.00543	0.00227776	0.0211994
ENSRNOG00000004720	Kcnj2	potassium voltage-gated channel subfamily J member 2 [Source:RGD Symbol;Acc:61968]	29712	10	protein_coding	-1.00659	8.43994e-08	3.28469e-05
ENSRNOG00000011271	Mcc	mutated in colorectal cancers [Source:RGD Symbol;Acc:1561988]	NA	18	protein_coding	-1.00718	1.10194e-09	1.25358e-06
ENSRNOG00000004878	Myf6	myogenic factor 6 [Source:RGD Symbol;Acc:3134]	25714	7	protein_coding	-1.00947	0.00196403	0.0194029
ENSRNOG00000008949	Synpo2l	synaptopodin 2-like [Source:RGD Symbol;Acc:1565434]	305675	15	protein_coding	-1.00951	0.000162509	0.00390788
ENSRNOG00000050792	Tnfaip6	TNF alpha induced protein 6 [Source:RGD Symbol;Acc:621359]	84397	3	protein_coding	-1.01788	0.00257736	0.0229204
ENSRNOG00000022681	RGD1561113	similar to Hypothetical UPF0184 protein C9orf16 homolog [Source:RGD Symbol;Acc:1561113]	499780	3	protein_coding	-1.01893	0.00695878	0.0425086
ENSRNOG00000002997	Slc9a3r2	SLC9A3 regulator 2 [Source:RGD Symbol;Acc:620380]	116501	10	protein_coding	-1.02777	0.000467092	0.00776159
ENSRNOG00000062252	NA	NA	NA	NA	NA	-1.02812	0.000103041	0.00296473
ENSRNOG00000032048	Zfp462	zinc finger protein 462 [Source:RGD Symbol;Acc:1562123]	362522	5	protein_coding	-1.02942	4.03392e-06	0.000370544
ENSRNOG00000036833	Zfp385a	zinc finger protein 385A [Source:RGD Symbol;Acc:1593784]	685474	7	protein_coding	-1.0307	0.000426704	0.0073635
ENSRNOG00000037198	Usp18	ubiquitin specific peptidase 18 [Source:RGD Symbol;Acc:1359153]	312688	4	protein_coding	-1.04039	6.12036e-06	0.000471618
ENSRNOG00000056998	AABR07052515.1		NA	3	misc_RNA	-1.04352	0.00292884	0.0247002
ENSRNOG00000023007	Col6a6	collagen, type VI, alpha 6 [Source:RGD Symbol;Acc:1309172]	315979	8	protein_coding	-1.04383	0.00451163	0.0318636
ENSRNOG00000008749	Col5a1	collagen, type V, alpha 1 [Source:RGD Symbol;Acc:70920]	85490	3	protein_coding	-1.04662	0.000928457	0.0119917
ENSRNOG00000031643	Dchs1	dachsous cadherin-related 1 [Source:RGD Symbol;Acc:1309878]	308912	1	protein_coding	-1.04987	1.76976e-07	5.03326e-05
ENSRNOG00000000130	Dnajb5	DnaJ heat shock protein family (Hsp40) member B5 [Source:RGD Symbol;Acc:1307453]	313811	5	protein_coding	-1.05029	1.23251e-05	0.000775644
ENSRNOG00000047966	Hspa1l	heat shock protein 1-like [Source:RGD Symbol;Acc:1595925]	24963	20	protein_coding	-1.05272	0.00207752	0.020042
ENSRNOG00000013867	Fgf1	fibroblast growth factor 1 [Source:RGD Symbol;Acc:2605]	25317	18	protein_coding	-1.05277	0.0073793	0.04411
ENSRNOG00000010725	Cpa1	carboxypeptidase A1 [Source:RGD Symbol;Acc:2388]	24269	4	protein_coding	-1.05459	0.00321322	0.0259794
ENSRNOG00000020922	Hspb6	heat shock protein family B (small) member 6 [Source:RGD Symbol;Acc:621554]	192245	1	protein_coding	-1.05577	0.000964925	0.0123232
ENSRNOG00000021750	Id1	inhibitor of DNA binding 1, HLH protein [Source:RGD Symbol;Acc:2858]	25261	3	protein_coding	-1.05656	0.000380895	0.00691707
ENSRNOG00000010903	Crb1	crumbs 1, cell polarity complex component [Source:RGD Symbol;Acc:1309947]	304825	13	protein_coding	-1.057	0.00169417	0.0175456
ENSRNOG00000005669	Car8	carbonic anhydrase 8 [Source:RGD Symbol;Acc:1304709]	297814	5	protein_coding	-1.05878	4.69556e-05	0.00174918
ENSRNOG00000045829	Thbs1	thrombospondin 1 [Source:RGD Symbol;Acc:1588455]	445442	3	protein_coding	-1.06007	0.00395675	0.029385
ENSRNOG00000017484	Gja5	gap junction protein, alpha 5 [Source:RGD Symbol;Acc:2692]	50563	2	protein_coding	-1.06164	3.02787e-06	0.000312832
ENSRNOG00000054284	AABR07072639.2		NA	19	protein_coding	-1.0639	5.7829e-06	0.000459446
ENSRNOG00000019987	Scand1	SCAN domain-containing 1 [Source:RGD Symbol;Acc:1308530]	362252	3	protein_coding	-1.06985	0.00681777	0.0420116
ENSRNOG00000018992	Dpysl3	dihydropyrimidinase-like 3 [Source:RGD Symbol;Acc:2410]	25418	18	protein_coding	-1.07012	0.000286725	0.00571255
ENSRNOG00000027234	Zfp367	zinc finger protein 367 [Source:RGD Symbol;Acc:1307136]	306695	17	protein_coding	-1.07069	0.00138234	0.0156057
ENSRNOG00000023546	Hspb1	heat shock protein family B (small) member 1 [Source:RGD Symbol;Acc:61306]	24471	12	protein_coding	-1.07116	0.00605726	0.0387964
ENSRNOG00000012629	Rab23	RAB23, member RAS oncogene family [Source:RGD Symbol;Acc:1306867]	367242	9	protein_coding	-1.07209	9.82711e-08	3.63333e-05
ENSRNOG00000016343	Dkk3	dickkopf WNT signaling pathway inhibitor 3 [Source:RGD Symbol;Acc:621846]	171548	1	protein_coding	-1.07433	0.00178925	0.0182115
ENSRNOG00000014297	Sdc4	syndecan 4 [Source:RGD Symbol;Acc:3650]	24771	3	protein_coding	-1.07434	3.22609e-05	0.00142692
ENSRNOG00000043057	AABR07025284.1		NA	16	processed_pseudogene	-1.07677	0.00682658	0.0420134
ENSRNOG00000008697	Nov	nephroblastoma overexpressed [Source:RGD Symbol;Acc:621553]	81526	7	protein_coding	-1.07986	0.0001755	0.00413689
ENSRNOG00000000825	Fam26e	family with sequence similarity 26, member E [Source:RGD Symbol;Acc:1310405]	294431	20	protein_coding	-1.08377	4.79838e-06	0.00042493
ENSRNOG00000011407	Pragmin	pragma of Rnd2 [Source:RGD Symbol;Acc:1311793]	306506	16	protein_coding	-1.08543	4.17865e-05	0.00165405
ENSRNOG00000030800	Igdcc3	immunoglobulin superfamily, DCC subclass, member 3 [Source:RGD Symbol;Acc:1307338]	315759	8	protein_coding	-1.0947	0.00410508	0.0299637
ENSRNOG00000002593	Esrrg	estrogen-related receptor gamma [Source:RGD Symbol;Acc:1303236]	360896	13	protein_coding	-1.09659	8.56348e-06	0.000603073
ENSRNOG00000056485	LOC103694903	serine/threonine-protein phosphatase 2A catalytic subunit alpha isoform [Source:RGD Symbol;Acc:9257421]	103694903	AABR07024291.1	protein_coding	-1.09664	5.01013e-05	0.00182051
ENSRNOG00000057080	Stra13	stimulated by retinoic acid 13 [Source:MGI Symbol;Acc:MGI:894324]	NA	10	protein_coding	-1.10149	0.000767567	0.0105911
ENSRNOG00000005857	Lrrc3b	leucine rich repeat containing 3B [Source:RGD Symbol;Acc:1311897]	305705	15	protein_coding	-1.10167	0.000279134	0.00563957
ENSRNOG00000001584	Map3k7cl	MAP3K7 C-terminal like [Source:RGD Symbol;Acc:1359474]	304131	11	protein_coding	-1.10377	0.000121891	0.00328955
ENSRNOG00000015071	Zim1	zinc finger, imprinted 1 [Source:RGD Symbol;Acc:1310930]	308322	1	protein_coding	-1.11159	0.00682197	0.0420134
ENSRNOG00000053334	Stmn4	stathmin 4 [Source:RGD Symbol;Acc:69349]	79423	15	protein_coding	-1.11168	0.00301234	0.0251185
ENSRNOG00000023549	Samd5	sterile alpha motif domain containing 5 [Source:RGD Symbol;Acc:1311012]	365038	1	protein_coding	-1.11295	0.000217747	0.0048498
ENSRNOG00000019568	Jund	JunD proto-oncogene, AP-1 transcription factor subunit [Source:RGD Symbol;Acc:2945]	24518	16	protein_coding	-1.11483	2.54058e-05	0.00124002
ENSRNOG00000005413	Creb3l1	cAMP responsive element binding protein 3-like 1 [Source:RGD Symbol;Acc:1359613]	362165	3	protein_coding	-1.11665	0.000116137	0.00318655
ENSRNOG00000013517	Phtf2	putative homeodomain transcription factor 2 [Source:RGD Symbol;Acc:1310593]	296762	4	protein_coding	-1.12531	2.53971e-06	0.000280297
ENSRNOG00000015593	Sigirr	single immunoglobulin and toll-interleukin 1 receptor (TIR) domain [Source:RGD Symbol;Acc:1306732]	309106	1	protein_coding	-1.12657	4.20259e-05	0.00165405
ENSRNOG00000000902	Hsph1	heat shock protein family H (Hsp110) member 1 [Source:RGD Symbol;Acc:1311609]	288444	12	protein_coding	-1.12781	1.73976e-05	0.000970916
ENSRNOG00000047957	Traf5	TNF receptor-associated factor 5 [Source:RGD Symbol;Acc:1593883]	684173	13	protein_coding	-1.13234	6.52974e-11	9.87688e-08
ENSRNOG00000061450	Homer2	homer scaffolding protein 2 [Source:RGD Symbol;Acc:620705]	29547	1	protein_coding	-1.13433	5.54592e-05	0.00196687
ENSRNOG00000060528	Cacna1g	calcium voltage-gated channel subunit alpha1 G [Source:RGD Symbol;Acc:68942]	29717	10	protein_coding	-1.13676	5.68539e-06	0.000459446
ENSRNOG00000013313	Nceh1	neutral cholesterol ester hydrolase 1 [Source:RGD Symbol;Acc:1311104]	294930	2	protein_coding	-1.13804	1.42299e-06	0.000196284
ENSRNOG00000010589	Zfp622	zinc finger protein 622 [Source:RGD Symbol;Acc:1309146]	103689968	2	protein_coding	-1.13827	0.00103792	0.0129863
ENSRNOG00000020197	Cd248	CD248 molecule [Source:RGD Symbol;Acc:1310404]	293669	1	protein_coding	-1.14411	4.65554e-05	0.00174793
ENSRNOG00000043094	Oxct1	3-oxoacid CoA transferase 1 [Source:RGD Symbol;Acc:1584008]	690163	2	protein_coding	-1.14582	0.00148007	0.0162863
ENSRNOG00000006051	AABR07016841.1		NA	15	protein_coding	-1.14937	0.00153456	0.0165775
ENSRNOG00000046192	Nsun4	NOP2/Sun RNA methyltransferase family member 4 [Source:RGD Symbol;Acc:1559652]	298426	5	protein_coding	-1.15253	4.07965e-05	0.00164181
ENSRNOG00000022967	Slc35d1	solute carrier family 35 member D1 [Source:RGD Symbol;Acc:1309843]	298280	5	protein_coding	-1.1545	3.32975e-07	7.94252e-05
ENSRNOG00000021110	Mllt11	myeloid/lymphoid or mixed-lineage leukemia; translocated to, 11 [Source:RGD Symbol;Acc:1305525]	295264	2	protein_coding	-1.15821	0.00114588	0.0139019
ENSRNOG00000004110	Trib2	tribbles pseudokinase 2 [Source:RGD Symbol;Acc:1564451]	313974	6	protein_coding	-1.15942	5.78393e-06	0.000459446
ENSRNOG00000025151	Ildr2	immunoglobulin-like domain containing receptor 2 [Source:RGD Symbol;Acc:1596420]	685277	13	protein_coding	-1.16005	0.000908139	0.0118122
ENSRNOG00000029911	Cilp	cartilage intermediate layer protein [Source:RGD Symbol;Acc:1305124]	315761	8	protein_coding	-1.16018	0.00220308	0.0207657
ENSRNOG00000003463	Srebf1	sterol regulatory element binding transcription factor 1 [Source:RGD Symbol;Acc:69423]	78968	10	protein_coding	-1.16061	0.00112515	0.0137292
ENSRNOG00000007302	Fbn1	fibrillin 1 [Source:RGD Symbol;Acc:620908]	83727	3	protein_coding	-1.16168	0.000295839	0.00581788
ENSRNOG00000047657	C4a	complement component 4A (Rodgers blood group) [Source:RGD Symbol;Acc:620005]	24233	20	protein_coding	-1.16179	0.0046716	0.0327263
ENSRNOG00000000924	Slc7a1	solute carrier family 7 member 1 [Source:RGD Symbol;Acc:3716]	25648	12	protein_coding	-1.16353	0.000303	0.00590915
ENSRNOG00000059903	Thbs3	thrombospondin 3 [Source:RGD Symbol;Acc:1596780]	681309	2	protein_coding	-1.1675	6.1908e-05	0.00209031
ENSRNOG00000000563	Adamts14	ADAM metallopeptidase with thrombospondin type 1 motif, 14 [Source:RGD Symbol;Acc:1308899]	309837	20	protein_coding	-1.16765	1.60949e-05	0.000929798
ENSRNOG00000013034	Dupd1	dual specificity phosphatase and pro isomerase domain containing 1 [Source:RGD Symbol;Acc:1310229]	361003	15	protein_coding	-1.17053	0.000602594	0.00925423
ENSRNOG00000018724	Zfp474	zinc finger protein 474 [Source:RGD Symbol;Acc:1311600]	307310	18	protein_coding	-1.18598	0.00207147	0.0200229
ENSRNOG00000060012	AABR07060913.2		NA	4	misc_RNA	-1.19985	8.75067e-05	0.00266283
ENSRNOG00000014751	Ret	ret proto-oncogene [Source:RGD Symbol;Acc:3556]	24716	4	protein_coding	-1.20925	2.45887e-06	0.000273415
ENSRNOG00000000906	Medag	mesenteric estrogen-dependent adipogenesis [Source:RGD Symbol;Acc:1307396]	360757	12	protein_coding	-1.2106	6.4797e-11	9.87688e-08
ENSRNOG00000023320	Tspan1	tetraspanin 1 [Source:RGD Symbol;Acc:1303308]	298436	5	protein_coding	-1.21356	0.000141649	0.00357482
ENSRNOG00000020138	Slc4a3	solute carrier family 4 member 3 [Source:RGD Symbol;Acc:3712]	24781	9	protein_coding	-1.22456	5.89591e-06	0.000461347
ENSRNOG00000059776	Tnks2	tankyrase 2 [Source:RGD Symbol;Acc:1305026]	NA	AABR07024382.1	protein_coding	-1.22779	0.000207951	0.00471038
ENSRNOG00000002886	Myh10	myosin, heavy chain 10, non-muscle [Source:RGD Symbol;Acc:71000]	79433	10	protein_coding	-1.2298	8.93802e-05	0.00270316
ENSRNOG00000019902	Folr1	folate receptor 1 (adult) [Source:RGD Symbol;Acc:71032]	171049	1	protein_coding	-1.2299	0.00179742	0.0182646
ENSRNOG00000012862	Spsb4	splA/ryanodine receptor domain and SOCS box containing 4 [Source:RGD Symbol;Acc:1562307]	300950	8	protein_coding	-1.23299	3.03355e-05	0.00137857
ENSRNOG00000008680	Loxl1	lysyl oxidase-like 1 [Source:RGD Symbol;Acc:1308752]	315714	8	protein_coding	-1.23629	0.000160781	0.00387893
ENSRNOG00000010841	Col8a2	collagen, type VIII, alpha 2 [Source:RGD Symbol;Acc:1305182]	313592	5	protein_coding	-1.25073	1.4604e-05	0.000870882
ENSRNOG00000000405	Vgll2	vestigial-like family member 2 [Source:RGD Symbol;Acc:1311903]	309772	20	protein_coding	-1.25535	1.8949e-05	0.00102916
ENSRNOG00000015567	Slc9a2	solute carrier family 9 member A2 [Source:RGD Symbol;Acc:3719]	24783	9	protein_coding	-1.26087	3.51495e-05	0.00149509
ENSRNOG00000014509	Sacs	sacsin molecular chaperone [Source:RGD Symbol;Acc:1307281]	305940	15	protein_coding	-1.27088	2.02037e-07	5.5332e-05
ENSRNOG00000046377	Btnl9	butyrophilin-like 9 [Source:RGD Symbol;Acc:1590287]	684480	10	protein_coding	-1.27233	0.000266369	0.00550187
ENSRNOG00000018268	Hhip	Hedgehog-interacting protein [Source:RGD Symbol;Acc:1564108]	291936	19	protein_coding	-1.27474	0.000494215	0.00809407
ENSRNOG00000056915	Ptprq	protein tyrosine phosphatase, receptor type, Q [Source:RGD Symbol;Acc:620779]	360417	7	protein_coding	-1.27765	4.19866e-05	0.00165405
ENSRNOG00000001528	Gap43	growth associated protein 43 [Source:RGD Symbol;Acc:62071]	29423	11	protein_coding	-1.27798	0.000529529	0.00846909
ENSRNOG00000028261	Tppp	tubulin polymerization promoting protein [Source:RGD Symbol;Acc:1310121]	361466	1	protein_coding	-1.27839	2.47175e-09	2.28467e-06
ENSRNOG00000030345	LOC100362684	ribosomal protein S20-like [Source:RGD Symbol;Acc:2324274]	100359951	9	protein_coding	-1.2784	3.61192e-06	0.000349129
ENSRNOG00000019361	Inpp5j	inositol polyphosphate-5-phosphatase J [Source:RGD Symbol;Acc:620541]	171088	14	protein_coding	-1.28834	0.00395001	0.0293847
ENSRNOG00000009450	Hcn4	hyperpolarization activated cyclic nucleotide-gated potassium channel 4 [Source:RGD Symbol;Acc:71065]	NA	8	protein_coding	-1.29695	0.00557652	0.0368565
ENSRNOG00000055217	AABR07063704.1		NA	6	snoRNA	-1.30139	0.000891669	0.0117009
ENSRNOG00000019265	Pcdh12	protocadherin 12 [Source:RGD Symbol;Acc:619917]	116808	18	protein_coding	-1.30432	2.16232e-10	2.90715e-07
ENSRNOG00000027099	Fbxl2	F-box and leucine-rich repeat protein 2 [Source:RGD Symbol;Acc:1562243]	363156	8	protein_coding	-1.30776	0.00054162	0.00861292
ENSRNOG00000020060	Atf5	activating transcription factor 5 [Source:RGD Symbol;Acc:628902]	282840	1	protein_coding	-1.31105	3.96023e-06	0.000368351
ENSRNOG00000003596	Itgb1bp2	integrin subunit beta 1 binding protein 2 [Source:RGD Symbol;Acc:1565015]	317258	X	protein_coding	-1.31293	0.00199631	0.0195376
ENSRNOG00000012303	Apobec2	apolipoprotein B mRNA editing enzyme catalytic subunit 2 [Source:RGD Symbol;Acc:1308727]	301226	9	protein_coding	-1.31568	1.44192e-05	0.000863343
ENSRNOG00000011151	Tenm4	teneurin transmembrane protein 4 [Source:RGD Symbol;Acc:1304658]	308831	1	protein_coding	-1.31815	8.81801e-06	0.000615139
ENSRNOG00000008880	Nrk	Nik related kinase [Source:RGD Symbol;Acc:1566163]	315907	X	protein_coding	-1.31906	0.00323593	0.0261081
ENSRNOG00000005424	Odc1	ornithine decarboxylase 1 [Source:RGD Symbol;Acc:3227]	24609	6	protein_coding	-1.32132	1.58083e-05	0.000920429
ENSRNOG00000006472	Hspa2	heat shock protein family A member 2 [Source:RGD Symbol;Acc:620664]	60460	6	protein_coding	-1.33425	4.43632e-05	0.00171302
ENSRNOG00000019080	Hsd3b7	hydroxy-delta-5-steroid dehydrogenase, 3 beta- and steroid delta-isomerase 7 [Source:RGD Symbol;Acc:628727]	246211	1	protein_coding	-1.33495	5.47715e-06	0.000450742
ENSRNOG00000006998	Fhl4	four and a half LIM domains 4 [Source:RGD Symbol;Acc:1308978]	314678	7	protein_coding	-1.3353	1.04774e-06	0.000158349
ENSRNOG00000020244	Perm1	PPARGC1 and ESRR induced regulator, muscle 1 [Source:RGD Symbol;Acc:1304931]	313776	5	protein_coding	-1.33907	0.0054425	0.0362653
ENSRNOG00000013589	Cxcl12	C-X-C motif chemokine ligand 12 [Source:RGD Symbol;Acc:3651]	24772	4	protein_coding	-1.34088	1.2183e-12	4.50436e-09
ENSRNOG00000000885	Auts2	autism susceptibility candidate 2 [Source:RGD Symbol;Acc:2323959]	100362819	12	protein_coding	-1.34387	0.000631057	0.00949722
ENSRNOG00000010280	Pde8b	phosphodiesterase 8B [Source:RGD Symbol;Acc:735041]	309962	2	protein_coding	-1.34521	0.000105431	0.00300919
ENSRNOG00000006987	Tmem263	transmembrane protein 263 [Source:RGD Symbol;Acc:1563325]	362857	7	protein_coding	-1.34695	1.71159e-09	1.68751e-06
ENSRNOG00000004854	Has2	hyaluronan synthase 2 [Source:RGD Symbol;Acc:2781]	25694	7	protein_coding	-1.35493	4.29067e-06	0.000384574
ENSRNOG00000022921	Dact2	dishevelled-binding antagonist of beta-catenin 2 [Source:RGD Symbol;Acc:1310742]	308212	1	protein_coding	-1.35972	6.2709e-07	0.000122554
ENSRNOG00000015036	Ctgf	connective tissue growth factor [Source:RGD Symbol;Acc:621392]	64032	1	protein_coding	-1.37165	9.88112e-05	0.00287096
ENSRNOG00000008536	Actc1	actin, alpha, cardiac muscle 1 [Source:RGD Symbol;Acc:2026]	29275	3	protein_coding	-1.37973	0.00142519	0.0159191
ENSRNOG00000061775	AABR07065531.34		NA	6	snoRNA	-1.38873	0.00184228	0.0185218
ENSRNOG00000047466	Bdnf	brain-derived neurotrophic factor [Source:RGD Symbol;Acc:2202]	24225	3	protein_coding	-1.39393	0.00732611	0.0438647
ENSRNOG00000016681	Mc2r	melanocortin 2 receptor [Source:RGD Symbol;Acc:628649]	282839	18	protein_coding	-1.39442	0.0040469	0.0297464
ENSRNOG00000009358	Osgin2	oxidative stress induced growth inhibitor family member 2 [Source:RGD Symbol;Acc:1306323]	313085	5	protein_coding	-1.40265	7.62871e-07	0.000131187
ENSRNOG00000046707	AABR07063425.1		NA	6	miRNA	-1.40878	0.00198268	0.0194701
ENSRNOG00000057456	LOC102546683	uncharacterized LOC102546683 [Source:RGD Symbol;Acc:7517520]	NA	17	lincRNA	-1.40899	0.00844044	0.0480098
ENSRNOG00000050933	Hist1h4a	histone cluster 1, H4a [Source:RGD Symbol;Acc:1598087]	364723	17	protein_coding	-1.41802	0.00093521	0.0120373
ENSRNOG00000024494	AABR07056633.1		NA	7	protein_coding	-1.42055	0.00262875	0.0231975
ENSRNOG00000050091	Efcab1	EF hand calcium binding domain 1 [Source:RGD Symbol;Acc:1594548]	301957	11	protein_coding	-1.4206	0.0081387	0.0469264
ENSRNOG00000014448	Arntl	aryl hydrocarbon receptor nuclear translocator-like [Source:RGD Symbol;Acc:62003]	29657	1	protein_coding	-1.43208	0.000128548	0.00340698
ENSRNOG00000059449	AABR07029907.3		NA	10	misc_RNA	-1.43469	0.000119871	0.00324684
ENSRNOG00000053427	AABR07003167.1		NA	1	lincRNA	-1.43647	0.00132098	0.0152149
ENSRNOG00000050946	Fam110a	family with sequence similarity 110, member A [Source:RGD Symbol;Acc:1308904]	311535	3	protein_coding	-1.43954	0.00128132	0.0148811
ENSRNOG00000000406	Ros1	ROS proto-oncogene 1 , receptor tyrosine kinase [Source:RGD Symbol;Acc:3591]	25346	20	protein_coding	-1.46245	1.3686e-05	0.000839471
ENSRNOG00000058444	Hist2h4	histone cluster 2, H4 [Source:RGD Symbol;Acc:1307448]	364723	17	protein_coding	-1.46838	0.00775252	0.0454788
ENSRNOG00000008529	Foxs1	forkhead box S1 [Source:RGD Symbol;Acc:1310679]	311547	3	protein_coding	-1.46904	1.57241e-06	0.000209499
ENSRNOG00000055067	5S_rRNA	5S ribosomal RNA [Source:RFAM;Acc:RF00001]	NA	19	rRNA	-1.47232	0.000276783	0.00562989
ENSRNOG00000048812	Gpx1	glutathione peroxidase 1 [Source:RGD Symbol;Acc:2729]	24404	8	protein_coding	-1.48064	0.000105807	0.00300919
ENSRNOG00000060605	AABR07071208.2		NA	8	pseudogene	-1.48997	0.000214949	0.0048165
ENSRNOG00000007102	Acss1	acyl-CoA synthetase short-chain family member 1 [Source:RGD Symbol;Acc:1306246]	296259	3	protein_coding	-1.50301	6.04626e-05	0.00205701
ENSRNOG00000016728	Tiam2	T-cell lymphoma invasion and metastasis 2 [Source:RGD Symbol;Acc:2324148]	100362710	1	protein_coding	-1.50926	4.12511e-08	2.30615e-05
ENSRNOG00000053893	Opn4	opsin 4 [Source:RGD Symbol;Acc:621701]	192223	16	protein_coding	-1.53117	0.00493619	0.0339541
ENSRNOG00000056172	AABR07048790.1		NA	5	rRNA	-1.53212	0.000808712	0.0109169
ENSRNOG00000001736	Bdh1	3-hydroxybutyrate dehydrogenase, type 1 [Source:RGD Symbol;Acc:620131]	117099	11	protein_coding	-1.53807	0.000209779	0.00471493
ENSRNOG00000001469	Eln	elastin [Source:RGD Symbol;Acc:67394]	25043	12	protein_coding	-1.53841	7.0806e-07	0.000129278
ENSRNOG00000000463	Col11a2	collagen, type XI, alpha 2 [Source:RGD Symbol;Acc:2373]	294279	20	protein_coding	-1.55405	0.000257382	0.00538624
ENSRNOG00000031934	Enah	enabled homolog (Drosophila) [Source:RGD Symbol;Acc:1307666]	360891	13	protein_coding	-1.56454	0.000743673	0.0104807
ENSRNOG00000001912	Tecrl	trans-2,3-enoyl-CoA reductase-like [Source:RGD Symbol;Acc:1304608]	364134	14	protein_coding	-1.57841	0.00200028	0.0195391
ENSRNOG00000042630	Asb5	ankyrin repeat and SOCS box-containing 5 [Source:RGD Symbol;Acc:1565973]	361187	16	protein_coding	-1.58031	1.28875e-06	0.000182174
ENSRNOG00000007999	Abra	actin-binding Rho activating protein [Source:RGD Symbol;Acc:708493]	286965	7	protein_coding	-1.58627	5.81207e-05	0.00203194
ENSRNOG00000016362	Gpr4	G protein-coupled receptor 4 [Source:RGD Symbol;Acc:1311604]	308408	1	protein_coding	-1.59258	0.00024779	0.00524696
ENSRNOG00000061813	LOC100911104	lymphocyte antigen 6B-like [Source:RGD Symbol;Acc:6495044]	56778	KL567988.1	protein_coding	-1.60095	0.00441619	0.0314904
ENSRNOG00000003669	Myocd	myocardin [Source:RGD Symbol;Acc:631347]	246297	10	protein_coding	-1.61993	1.4123e-06	0.000196284
ENSRNOG00000059277	AABR07065531.25		NA	6	snoRNA	-1.62081	0.000107267	0.00302742
ENSRNOG00000011310	Pde10a	phosphodiesterase 10A [Source:RGD Symbol;Acc:68434]	63885	1	protein_coding	-1.6234	0.000380786	0.00691707
ENSRNOG00000046421	Gm29133	predicted gene 29133 [Source:MGI Symbol;Acc:MGI:5579839]	NA	2	protein_coding	-1.64042	0.000608071	0.00927316
ENSRNOG00000024620	Mamdc2	MAM domain containing 2 [Source:MGI Symbol;Acc:MGI:1918988]	309410	1	protein_coding	-1.65138	6.67853e-11	9.87688e-08
ENSRNOG00000004019	Phlda1	pleckstrin homology-like domain, family A, member 1 [Source:RGD Symbol;Acc:3836]	29380	7	protein_coding	-1.6657	7.75501e-05	0.00240438
ENSRNOG00000020525	Col5a3	collagen, type V, alpha 3 [Source:RGD Symbol;Acc:70922]	60379	8	protein_coding	-1.67263	6.58875e-08	2.78403e-05
ENSRNOG00000027601	Lhfpl1	lipoma HMGIC fusion partner-like 1 [Source:RGD Symbol;Acc:727927]	300286	X	protein_coding	-1.68474	2.06897e-07	5.56328e-05
ENSRNOG00000029394	Dusp8	dual specificity phosphatase 8 [Source:RGD Symbol;Acc:1306425]	NA	1	protein_coding	-1.69084	5.42247e-08	2.76527e-05
ENSRNOG00000020622	Cilp2	cartilage intermediate layer protein 2 [Source:RGD Symbol;Acc:1311157]	306356	16	protein_coding	-1.69627	0.00577946	0.0376365
ENSRNOG00000045683	LOC102553715	microfibril-associated glycoprotein 4-like [Source:RGD Symbol;Acc:7719175]	102553715	10	protein_coding	-1.69676	0.000232637	0.00503729
ENSRNOG00000056630	AABR07072246.3		NA	11	snRNA	-1.70281	2.28965e-06	0.000263509
ENSRNOG00000014597	Irs1	insulin receptor substrate 1 [Source:RGD Symbol;Acc:2922]	25467	9	protein_coding	-1.7037	6.14245e-08	2.78403e-05
ENSRNOG00000052192	LOC103694079	vacuolar ATPase assembly integral membrane protein Vma21-like [Source:RGD Symbol;Acc:9104485]	103694079	17	protein_coding	-1.72096	6.04394e-05	0.00205701
ENSRNOG00000013408	Npas2	neuronal PAS domain protein 2 [Source:RGD Symbol;Acc:1309681]	316351	9	protein_coding	-1.72226	5.85149e-08	2.78403e-05
ENSRNOG00000045846	Rfx2	regulatory factor X2 [Source:RGD Symbol;Acc:1588579]	301121	9	protein_coding	-1.72819	4.95635e-07	0.00011106
ENSRNOG00000018958	Mt3	metallothionein 3 [Source:RGD Symbol;Acc:621252]	117038	19	protein_coding	-1.73252	0.000656072	0.00972209
ENSRNOG00000018854	Nppc	natriuretic peptide C [Source:RGD Symbol;Acc:620850]	114593	9	protein_coding	-1.74543	7.19171e-06	0.000534463
ENSRNOG00000016866	Fhl2	four and a half LIM domains 2 [Source:RGD Symbol;Acc:61963]	63839	9	protein_coding	-1.76082	7.17956e-05	0.00228833
ENSRNOG00000047618	Katnal1	katanin catalytic subunit A1 like 1 [Source:RGD Symbol;Acc:1359252]	288449	12	protein_coding	-1.76402	0.00870401	0.0490937
ENSRNOG00000016685	Mc5r	melanocortin 5 receptor [Source:RGD Symbol;Acc:3058]	25726	18	protein_coding	-1.78775	0.00467582	0.0327263
ENSRNOG00000026060	Arsi	arylsulfatase family, member I [Source:RGD Symbol;Acc:1310242]	307404	18	protein_coding	-1.79362	1.01102e-05	0.00068587
ENSRNOG00000004356	Lrrc52	leucine rich repeat containing 52 [Source:RGD Symbol;Acc:1312014]	289199	13	protein_coding	-1.80352	0.00471469	0.0329205
ENSRNOG00000023509	Irs2	insulin receptor substrate 2 [Source:RGD Symbol;Acc:69316]	29376	16	protein_coding	-1.81676	4.3839e-05	0.00169721
ENSRNOG00000062165	Rn60_3_0143.1		NA	3	protein_coding	-1.84088	0.00773247	0.0454152
ENSRNOG00000008016	Ckap4	cytoskeleton-associated protein 4 [Source:RGD Symbol;Acc:1311989]	362859	7	protein_coding	-1.85725	6.89932e-08	2.83428e-05
ENSRNOG00000059857	Rnd1	Rho family GTPase 1 [Source:RGD Symbol;Acc:1306338]	362993	7	protein_coding	-1.88074	0.000769187	0.0105917
ENSRNOG00000057522	Fam134b	family with sequence similarity 134, member B [Source:RGD Symbol;Acc:1565003]	NA	2	protein_coding	-1.88281	5.1137e-05	0.0018442
ENSRNOG00000046333	Ablim1	actin-binding LIM protein 1 [Source:RGD Symbol;Acc:1565768]	NA	1	protein_coding	-1.93208	6.47074e-07	0.000122687
ENSRNOG00000048751	Rtl1	retrotransposon-like 1 [Source:MGI Symbol;Acc:MGI:2656842]	NA	6	protein_coding	-1.95434	4.85831e-05	0.00178357
ENSRNOG00000039588	Mcidas	multiciliate differentiation and DNA synthesis associated cell cycle protein [Source:RGD Symbol;Acc:1584164]	688802	2	protein_coding	-1.9704	9.96899e-06	0.000679407
ENSRNOG00000053662	Fgf6	fibroblast growth factor 6 [Source:RGD Symbol;Acc:620130]	170700	4	protein_coding	-2.02669	5.09575e-06	0.000438146
ENSRNOG00000000487	Grm4	glutamate metabotropic receptor 4 [Source:RGD Symbol;Acc:2745]	NA	20	protein_coding	-2.03149	6.47886e-05	0.00214353
ENSRNOG00000037085	Xirp1	xin actin-binding repeat containing 1 [Source:RGD Symbol;Acc:1304776]	100910104	8	protein_coding	-2.03286	0.000342106	0.00642872
ENSRNOG00000003745	Atf3	activating transcription factor 3 [Source:RGD Symbol;Acc:2165]	25389	13	protein_coding	-2.03905	0.000174406	0.00412026
ENSRNOG00000013586	Snai3	snail family transcriptional repressor 3 [Source:RGD Symbol;Acc:1309658]	307919	19	protein_coding	-2.0603	0.000260521	0.00542654
ENSRNOG00000005964	Nr4a3	nuclear receptor subfamily 4, group A, member 3 [Source:RGD Symbol;Acc:61882]	58853	5	protein_coding	-2.08248	0.00234178	0.0214976
ENSRNOG00000011668	Nfil3	nuclear factor, interleukin 3 regulated [Source:RGD Symbol;Acc:620972]	114519	17	protein_coding	-2.0915	2.62578e-06	0.000281396
ENSRNOG00000013170	Il13ra1	interleukin 13 receptor subunit alpha 1 [Source:RGD Symbol;Acc:628741]	252963	X	protein_coding	-2.18865	5.31242e-05	0.00189771
ENSRNOG00000045821	Slc41a3	solute carrier family 41, member 3 [Source:RGD Symbol;Acc:1589573]	641603	4	protein_coding	-2.2124	0.000266002	0.00550187
ENSRNOG00000013196	Dok5	docking protein 5 [Source:RGD Symbol;Acc:1562846]	502694	3	protein_coding	-2.26802	1.62446e-08	1.04453e-05
ENSRNOG00000061215	Crym	crystallin, mu [Source:RGD Symbol;Acc:620943]	117024	1	protein_coding	-2.26886	4.09905e-06	0.000374203
ENSRNOG00000016890	Tppp3	tubulin polymerization-promoting protein family member 3 [Source:RGD Symbol;Acc:1305061]	291966	19	protein_coding	-2.31709	5.1101e-14	3.77866e-10
ENSRNOG00000003546	Tnfrsf12a	tumor necrosis factor receptor superfamily, member 12a [Source:RGD Symbol;Acc:631329]	302965	10	protein_coding	-2.33158	0.00024524	0.00521847
ENSRNOG00000002134	LOC103690086	uncharacterized LOC103690086 [Source:RGD Symbol;Acc:9294101]	305139	14	protein_coding	-2.33718	0.000801961	0.0108511
ENSRNOG00000030389	Lrrc30	leucine rich repeat containing 30 [Source:RGD Symbol;Acc:1563832]	301711	9	protein_coding	-2.341	1.39151e-05	0.000843404
ENSRNOG00000016950	Otud1	OTU deubiquitinase 1 [Source:RGD Symbol;Acc:1563344]	498803	17	protein_coding	-2.37272	2.91824e-05	0.00135241
ENSRNOG00000048363	Dnah5	dynein, axonemal, heavy chain 5 [Source:RGD Symbol;Acc:1560828]	294854	2	protein_coding	-2.39886	0.000229013	0.00499538
ENSRNOG00000019615	Colq	collagen-like tail subunit (single strand of homotrimer) of asymmetric acetylcholinesterase [Source:RGD Symbol;Acc:2377]	29755	16	protein_coding	-2.40221	3.29214e-06	0.000320312
ENSRNOG00000049598	LOC100912571	eukaryotic translation initiation factor 4 gamma 1-like [Source:RGD Symbol;Acc:6486329]	100912571	11	protein_coding	-2.45623	6.36402e-08	2.78403e-05
ENSRNOG00000049192	Hmgn5	high mobility group nucleosome binding domain 5 [Source:RGD Symbol;Acc:6497694]	100910616	X	protein_coding	-2.7474	0.00735694	0.0439959
ENSRNOG00000001979	Rcan1	regulator of calcineurin 1 [Source:RGD Symbol;Acc:631338]	266766	11	protein_coding	-2.93512	3.10379e-06	0.000316484
ENSRNOG00000050647	Hspa1b	heat shock protein 1B [Source:RGD Symbol;Acc:2840]	294254	20	protein_coding	-2.96377	3.04603e-06	0.000312832
ENSRNOG00000028382	Rfxapl1	regulatory factor X-associated protein-like 1 [Source:RGD Symbol;Acc:9303218]	103691557	2	protein_coding	-3.3768	0.00321128	0.0259794
ENSRNOG00000011901	Rrad	Ras-related associated with diabetes [Source:RGD Symbol;Acc:69357]	83521	19	protein_coding	-4.06294	3.70229e-07	8.55519e-05

## Sheet: Table S5
DELTAsol [LRT.HI.SOL-LRT.CTRL.SOL vs HRT.HI.SOL-HRT.CTRL.SOL] Enrichment Map Summary Table; FDR <0.05, P <0.001, Similarity Cut-off <0.375
ClusterNo	ClusterID	GOID	Description	setSize	enrichmentScore	NES	pvalue	qvalues	rank	leading_edge	core_enrichment
1	Lymphocyte activation	GO:0007159	leukocyte cell-cell adhesion	323	-0.360896	-1.88661	0.000301205	0.0140801	3108	tags=37%, list=26%, signal=28%	Gcnt1/Zbtb16/Rc3h2/Ptpn2/Itga4/Ets1/Pik3r6/Efnb2/Ripor2/Rasal3/Il4r/Nr4a3/Adora2a/Vcam1/Arg1/Vnn1/Lgals1/Itgb1/Mia3/Zc3h8/Ass1/Cd80/Dpp4/Rac2/Pawr/RT1-Bb/Adk/Ager/Klf4/Il2rg/Itgb7/Dusp22/Fermt3/Ptpn6/Ccl28/Nck2/Selp/Cd86/Nrarp/Cd274/Lilrb4/Zbtb7b/Hspd1/Bmi1/Anxa1/Dock8/Zfp35/Lgals9/Cd40lg/Spta1/Pla2g2d/Nckap1l/Ptafr/Rara/Golph3/Spn/Coro1a/Cav1/Tnfaip8l2/Aif1/Itgal/Nck1/Ccl2/Zc3h12d/Slamf1/S100a9/…
1	Lymphocyte activation	GO:0070661	leukocyte proliferation	317	-0.333291	-1.73675	0.00029976	0.0140801	2288	tags=30%, list=19%, signal=24%	Wnt4/Cd80/Rac2/Slc39a10/Plcl2/Pawr/RT1-Bb/Adk/Ager/Npr3/Sos2/Ptpn6/Csf1r/Nck2/Cd86/Cd274/Zbtb7b/Hspd1/Bmi1/Anxa1/Csf1/Dock8/Atm/Lgals9/Cd40lg/Spta1/Pla2g2d/Nckap1l/Bst1/Lyn/Fcgr2b/Spn/Coro1a/Aif1/Sos1/Itgal/Nck1/Gja1/Vpreb1/Hells/Zc3h12d/Znhit1/Slamf1/Mnda/Ceacam1/RT1-Db1/Itgam/Dlg1/Rag2/Itgb2/Tfrc/RT1-DMb/Il33/Gpr183/Cd74/RT1-Ba/Il20rb/Slc4a1/Lep/Cebpb/Clu/Ptprc/Btn2a2/Cd38
1	Lymphocyte activation	GO:0046649	lymphocyte activation	705	-0.260779	-1.48255	0.000381243	0.0147604	2641	tags=29%, list=22%, signal=23%	Ppp3cb/Tlr4/Cdk6/Atp7a/B2m/Prkdc/Arg1/Rsad2/Plcg2/Vnn1/Lgals1/Il12rb2/Gas6/P2rx7/Apc/Dnajb9/Zc3h8/Wnt4/Cd80/Stx11/Dpp4/Rac2/Slc39a10/Plcl2/Fas/Thoc1/Tnfsf13/Pawr/Eif2ak4/LOC102547056/Vav1/RT1-Bb/Adk/Pibf1/Ager/Prelid1/Il2rg/Foxp1/Dusp22/Egr1/Sos2/Mettl3/Exosc3/Clec4d/Bloc1s6/Ptpn6/Tpd52/Drosha/Nck2/Cd86/Spi1/Nrarp/Jaml/Cd274/Lilrb4/Zbtb7b/Lcp1/Bank1/Igbp1/Hspd1/Dicer1/Bmi1/Anxa1/Prkcb/Lamp1/Ptprj…
1	Lymphocyte activation	GO:0046651	lymphocyte proliferation	296	-0.332422	-1.71762	0.000294118	0.0140801	1564	tags=29%, list=13%, signal=26%	Wnt4/Cd80/Rac2/Slc39a10/Plcl2/Pawr/RT1-Bb/Adk/Ager/Sos2/Ptpn6/Nck2/Cd86/Cd274/Zbtb7b/Hspd1/Bmi1/Anxa1/Dock8/Atm/Lgals9/Cd40lg/Spta1/Pla2g2d/Nckap1l/Bst1/Lyn/Fcgr2b/Spn/Coro1a/Aif1/Sos1/Itgal/Nck1/Gja1/Vpreb1/Hells/Zc3h12d/Znhit1/Slamf1/Mnda/Ceacam1/RT1-Db1/Itgam/Dlg1/Rag2/Itgb2/Tfrc/RT1-DMb/Gpr183/Cd74/RT1-Ba/Il20rb/Slc4a1/Lep/Cebpb/Ptprc/Btn2a2/Cd38
1	Lymphocyte activation	GO:0032943	mononuclear cell proliferation	298	-0.334219	-1.73011	0.000293255	0.0140801	1564	tags=30%, list=13%, signal=26%	Wnt4/Cd80/Rac2/Slc39a10/Plcl2/Pawr/RT1-Bb/Adk/Ager/Sos2/Ptpn6/Nck2/Cd86/Cd274/Zbtb7b/Hspd1/Bmi1/Anxa1/Csf1/Dock8/Atm/Lgals9/Cd40lg/Spta1/Pla2g2d/Nckap1l/Bst1/Lyn/Fcgr2b/Spn/Coro1a/Aif1/Sos1/Itgal/Nck1/Gja1/Vpreb1/Hells/Zc3h12d/Znhit1/Slamf1/Mnda/Ceacam1/RT1-Db1/Itgam/Dlg1/Rag2/Itgb2/Tfrc/RT1-DMb/Gpr183/Cd74/RT1-Ba/Il20rb/Slc4a1/Lep/Cebpb/Ptprc/Btn2a2/Cd38
1	Lymphocyte activation	GO:0050866	negative regulation of cell activation	209	-0.351378	-1.72422	0.000279096	0.0140801	3594	tags=47%, list=30%, signal=33%	Bcl6/Tmem131l/Cd9/Rabgef1/Milr1/Adgrf5/Tyrobp/Inpp5d/Cnr1/Irf1/Prkcd/Gal/Cd37/Rc3h2/Abr/Ptpn2/Parp3/Ripor2/Il4r/Adora2a/Arg1/Cd200/Pparg/Zc3h8/Cd80/Ptger3/Fas/Thoc1/Pdgfb/Pawr/Grn/RT1-Bb/Pibf1/Dusp22/Cst7/Serpine2/Ptpn6/Cd86/Nrarp/Cd274/Zbtb7b/Bank1/Anxa1/Zfp35/Atm/Lgals9/Sfrp1/Pla2g2d/Mertk/Lyn/Fcgr2b/Spn/Mill1/Tnfaip8l2/Id2/Zc3h12d/Mnda/Ceacam1/RT1-Db1/Dlg1/Ubash3b/Cd74/RT1-Ba/Il20rb/Cebpb/Btn2…
1	Lymphocyte activation	GO:0007162	negative regulation of cell adhesion	285	-0.296423	-1.53523	0.000297089	0.0140801	2351	tags=27%, list=19%, signal=22%	Mia3/Zc3h8/Ass1/Cd80/Ptger3/Pawr/Rdx/RT1-Bb/Ager/Klf4/Il1rn/Pten/Enpp2/Dusp22/Pde3b/Serpine2/Adam10/Ptpn6/Ccl28/Myo1f/Cd86/Jak2/Kank1/Nrarp/Cd274/Hoxa7/Zbtb7b/Anxa1/Cfl1/St8sia4/Zfp35/Lgals9/Dlc1/Dusp1/Pla2g2d/Spn/Angpt1/Epb41l5/Tnfaip8l2/Adipoq/Pik3r1/Zc3h12d/Ceacam1/RT1-Db1/Swap70/Dlg1/Ubash3b/Angpt2/Rasa1/Cd74/RT1-Ba/Il20rb/Gcnt2/Cebpb/Ptprc/Btn2a2
1	Lymphocyte activation	GO:0022408	negative regulation of cell-cell adhesion	185	-0.351773	-1.70956	0.000815661	0.0222392	2351	tags=30%, list=19%, signal=24%	Mia3/Zc3h8/Ass1/Cd80/Ptger3/Pawr/Rdx/RT1-Bb/Klf4/Il1rn/Dusp22/Serpine2/Ptpn6/Ccl28/Cd86/Jak2/Nrarp/Cd274/Zbtb7b/Anxa1/Zfp35/Lgals9/Pla2g2d/Spn/Epb41l5/Tnfaip8l2/Adipoq/Pik3r1/Zc3h12d/Ceacam1/RT1-Db1/Swap70/Dlg1/Ubash3b/Cd74/RT1-Ba/Il20rb/Cebpb/Btn2a2
1	Lymphocyte activation	GO:0002695	negative regulation of leukocyte activation	188	-0.365027	-1.76	0.000545256	0.0185329	3594	tags=48%, list=30%, signal=34%	Bcl6/Tmem131l/Rabgef1/Milr1/Adgrf5/Tyrobp/Inpp5d/Cnr1/Irf1/Gal/Cd37/Rc3h2/Abr/Ptpn2/Parp3/Ripor2/Il4r/Adora2a/Arg1/Cd200/Pparg/Zc3h8/Cd80/Fas/Thoc1/Pawr/Grn/RT1-Bb/Pibf1/Dusp22/Cst7/Ptpn6/Cd86/Nrarp/Cd274/Zbtb7b/Bank1/Anxa1/Zfp35/Atm/Lgals9/Sfrp1/Pla2g2d/Mertk/Lyn/Fcgr2b/Spn/Mill1/Tnfaip8l2/Id2/Zc3h12d/Mnda/Ceacam1/RT1-Db1/Dlg1/Cd74/RT1-Ba/Il20rb/Cebpb/Btn2a2
1	Lymphocyte activation	GO:1903038	negative regulation of leukocyte cell-cell adhesion	130	-0.418006	-1.90033	0.000260824	0.0140801	3071	tags=39%, list=25%, signal=30%	Rc3h2/Ptpn2/Ripor2/Il4r/Adora2a/Arg1/Mia3/Zc3h8/Ass1/Cd80/Pawr/RT1-Bb/Klf4/Dusp22/Ptpn6/Ccl28/Cd86/Nrarp/Cd274/Zbtb7b/Anxa1/Zfp35/Lgals9/Pla2g2d/Spn/Tnfaip8l2/Zc3h12d/Ceacam1/RT1-Db1/Dlg1/Cd74/RT1-Ba/Il20rb/Cebpb/Btn2a2
1	Lymphocyte activation	GO:0051250	negative regulation of lymphocyte activation	158	-0.385747	-1.81399	0.000266738	0.0140801	2312	tags=34%, list=19%, signal=28%	Zc3h8/Cd80/Fas/Thoc1/Pawr/RT1-Bb/Pibf1/Dusp22/Ptpn6/Cd86/Nrarp/Cd274/Zbtb7b/Bank1/Anxa1/Zfp35/Atm/Lgals9/Sfrp1/Pla2g2d/Mertk/Lyn/Fcgr2b/Spn/Mill1/Tnfaip8l2/Id2/Zc3h12d/Mnda/Ceacam1/RT1-Db1/Dlg1/Cd74/RT1-Ba/Il20rb/Cebpb/Btn2a2
1	Lymphocyte activation	GO:0050672	negative regulation of lymphocyte proliferation	86	-0.435288	-1.83429	0.000244738	0.0140801	2256	tags=37%, list=19%, signal=30%	Cd80/Pawr/RT1-Bb/Ptpn6/Cd86/Cd274/Zbtb7b/Atm/Lgals9/Pla2g2d/Lyn/Fcgr2b/Spn/Zc3h12d/Mnda/Ceacam1/RT1-Db1/Dlg1/RT1-Ba/Il20rb/Cebpb/Btn2a2
1	Lymphocyte activation	GO:0032945	negative regulation of mononuclear cell proliferation	86	-0.435288	-1.83429	0.000244738	0.0140801	2256	tags=37%, list=19%, signal=30%	Cd80/Pawr/RT1-Bb/Ptpn6/Cd86/Cd274/Zbtb7b/Atm/Lgals9/Pla2g2d/Lyn/Fcgr2b/Spn/Zc3h12d/Mnda/Ceacam1/RT1-Db1/Dlg1/RT1-Ba/Il20rb/Cebpb/Btn2a2
1	Lymphocyte activation	GO:0050868	negative regulation of T cell activation	119	-0.428436	-1.90922	0.000255754	0.0140801	3071	tags=39%, list=25%, signal=29%	Rc3h2/Ptpn2/Ripor2/Il4r/Adora2a/Arg1/Zc3h8/Cd80/Pawr/RT1-Bb/Dusp22/Ptpn6/Cd86/Nrarp/Cd274/Zbtb7b/Anxa1/Zfp35/Lgals9/Pla2g2d/Spn/Tnfaip8l2/Zc3h12d/Ceacam1/RT1-Db1/Dlg1/Cd74/RT1-Ba/Il20rb/Cebpb/Btn2a2
1	Lymphocyte activation	GO:0042130	negative regulation of T cell proliferation	70	-0.453792	-1.83906	0.00144683	0.0283911	2256	tags=36%, list=19%, signal=29%	Cd80/Pawr/RT1-Bb/Ptpn6/Cd86/Cd274/Zbtb7b/Lgals9/Pla2g2d/Spn/Zc3h12d/Ceacam1/RT1-Db1/Dlg1/RT1-Ba/Il20rb/Cebpb/Btn2a2
1	Lymphocyte activation	GO:0050867	positive regulation of cell activation	340	-0.303458	-1.59743	0.000306654	0.0140801	2911	tags=34%, list=24%, signal=27%	Atad5/Efnb2/Rasal3/Il4r/Nr4a3/Cebpa/Dmtn/Vcam1/Tlr4/Gata2/Vnn1/Lgals1/Gas6/Plek/Lilra5/Acta2/Cd80/Dpp4/Slc39a10/Pdgfb/Tnfsf13/Stxbp2/LOC102547056/RT1-Bb/Adk/Ager/Il2rg/Exosc3/Clec4d/Bloc1s6/Cd226/Nck2/Selp/Cd86/Jak2/Cd274/Lilrb4/Zbtb7b/Hspd1/Bmi1/Anxa1/Lamp1/Ptprj/Dock8/Lgals9/Atp11c/Cd40lg/Spta1/Fgr/Nckap1l/Wnt5a/Bst1/Ptafr/Rara/Havcr1/Spn/Coro1a/Cav1/Aif1/Itgal/Nck1/Ccl2/Slamf1/Ceacam1/Itgam/It…
1	Lymphocyte activation	GO:0022409	positive regulation of cell-cell adhesion	246	-0.331688	-1.67201	0.000287936	0.0140801	3006	tags=35%, list=25%, signal=27%	Itga4/Ets1/Pik3r6/Efnb2/Rasal3/Il4r/Nr4a3/Dmtn/Vcam1/Flot1/Vnn1/Lgals1/Pde4d/Alox15/Cd80/Dpp4/Pawr/Myo10/RT1-Bb/Adk/Ager/Il2rg/Nck2/Cd86/Cd274/Lilrb4/Zbtb7b/Hspd1/Bmi1/Anxa1/Dock8/Lgals9/Cd40lg/Spta1/Dennd6a/Nckap1l/Wnt5a/Ptafr/Rara/Spn/Kifap3/Coro1a/Cav1/Aif1/Itgal/Nck1/Ccl2/Slamf1/Ceacam1/Ccr5/Tfrc/RT1-DMb/Cd74/RT1-Ba/Slc4a1/Gcnt2/Lep/Ptprc/Btn2a2
1	Lymphocyte activation	GO:0002696	positive regulation of leukocyte activation	325	-0.306533	-1.60346	0.000603136	0.0195395	2256	tags=27%, list=19%, signal=23%	Cd80/Dpp4/Slc39a10/Tnfsf13/Stxbp2/LOC102547056/RT1-Bb/Adk/Ager/Il2rg/Exosc3/Clec4d/Bloc1s6/Cd226/Nck2/Cd86/Cd274/Lilrb4/Zbtb7b/Hspd1/Bmi1/Anxa1/Lamp1/Dock8/Lgals9/Atp11c/Cd40lg/Spta1/Fgr/Nckap1l/Wnt5a/Bst1/Ptafr/Rara/Havcr1/Spn/Coro1a/Cav1/Aif1/Itgal/Nck1/Ccl2/Slamf1/Ceacam1/Itgam/Itgb2/Tfrc/RT1-DMb/Il33/Gpr183/Adora2b/Fcer1g/Cd74/RT1-Ba/Cd300lb/Rif1/Slc4a1/Lep/Ptprc/Btn2a2/Cd38
1	Lymphocyte activation	GO:1903039	positive regulation of leukocyte cell-cell adhesion	204	-0.344518	-1.69056	0.000558191	0.0187031	3072	tags=35%, list=25%, signal=27%	Zbtb16/Itga4/Ets1/Pik3r6/Efnb2/Rasal3/Il4r/Nr4a3/Vcam1/Vnn1/Lgals1/Cd80/Dpp4/Pawr/RT1-Bb/Adk/Ager/Il2rg/Nck2/Cd86/Cd274/Lilrb4/Zbtb7b/Hspd1/Bmi1/Anxa1/Dock8/Lgals9/Cd40lg/Spta1/Nckap1l/Ptafr/Rara/Spn/Coro1a/Cav1/Aif1/Itgal/Nck1/Ccl2/Slamf1/Ceacam1/Tfrc/RT1-DMb/Cd74/RT1-Ba/Slc4a1/Lep/Ptprc/Btn2a2
1	Lymphocyte activation	GO:0070665	positive regulation of leukocyte proliferation	150	-0.374695	-1.74468	0.000790931	0.0221463	1564	tags=27%, list=13%, signal=23%	Nck2/Cd86/Cd274/Bmi1/Anxa1/Csf1/Lgals9/Cd40lg/Spta1/Nckap1l/Bst1/Lyn/Spn/Coro1a/Aif1/Itgal/Nck1/Slamf1/Ceacam1/Tfrc/RT1-DMb/Gpr183/Cd74/Slc4a1/Lep/Ptprc/Cd38
1	Lymphocyte activation	GO:0032946	positive regulation of mononuclear cell proliferation	144	-0.368719	-1.70601	0.000527148	0.0185329	1564	tags=27%, list=13%, signal=23%	Nck2/Cd86/Cd274/Bmi1/Anxa1/Csf1/Lgals9/Cd40lg/Spta1/Nckap1l/Bst1/Spn/Coro1a/Aif1/Itgal/Nck1/Slamf1/Ceacam1/Tfrc/RT1-DMb/Gpr183/Cd74/Slc4a1/Lep/Ptprc/Cd38
1	Lymphocyte activation	GO:0050870	positive regulation of T cell activation	189	-0.365782	-1.77001	0.000273523	0.0140801	1989	tags=27%, list=16%, signal=23%	RT1-Bb/Adk/Ager/Il2rg/Nck2/Cd86/Cd274/Lilrb4/Zbtb7b/Hspd1/Bmi1/Anxa1/Dock8/Lgals9/Cd40lg/Spta1/Nckap1l/Rara/Spn/Coro1a/Cav1/Aif1/Itgal/Nck1/Ccl2/Slamf1/Ceacam1/Tfrc/RT1-DMb/Cd74/RT1-Ba/Slc4a1/Lep/Ptprc/Btn2a2
1	Lymphocyte activation	GO:0042102	positive regulation of T cell proliferation	104	-0.450334	-1.94997	0.000251004	0.0140801	1564	tags=33%, list=13%, signal=29%	Adk/Ager/Nck2/Cd86/Cd274/Bmi1/Anxa1/Lgals9/Cd40lg/Spta1/Nckap1l/Spn/Coro1a/Aif1/Itgal/Nck1/Slamf1/Ceacam1/Tfrc/RT1-DMb/Slc4a1/Lep/Ptprc
1	Lymphocyte activation	GO:0050865	regulation of cell activation	579	-0.273032	-1.52633	0.000719166	0.0215058	3082	tags=35%, list=25%, signal=27%	Cd37/Zbtb16/Rc3h2/Abr/Cd22/Ptpn2/Rorc/Pik3r6/Atad5/Efnb2/Parp3/Ripor2/Rasal3/Il4r/Nr4a3/Adora2a/Zeb1/Cebpa/Dmtn/Vcam1/Tlr4/Slc7a2/Arg1/Gata2/Vnn1/Lgals1/Cd200/Il12rb2/Gas6/Plek/Lilra5/Acta2/Pparg/Zc3h8/Snca/Cd80/Dpp4/Rac2/Slc39a10/Ptger3/Fas/Thoc1/Pdgfb/Tnfsf13/Pawr/Stxbp2/Grn/LOC102547056/RT1-Bb/Adk/Pibf1/Ager/Prelid1/Il2rg/Dusp22/Cst7/Serpine2/Sos2/Mettl3/Exosc3/Clec4d/Bloc1s6/Cd226/Ptpn6/Drosh…
1	Lymphocyte activation	GO:0022407	regulation of cell-cell adhesion	399	-0.304419	-1.63832	0.000322997	0.0140801	3072	tags=34%, list=25%, signal=26%	Zbtb16/Rc3h2/Ptpn2/Itga4/Ets1/Pik3r6/Efnb2/Ripor2/Rasal3/Il4r/Nr4a3/Adora2a/Dmtn/Vcam1/Vegfa/Arg1/Flot1/Vnn1/Lgals1/Pde4d/Alox15/Mia3/Zc3h8/Ass1/Wnt4/Cd80/Dpp4/Ptger3/Pawr/Myo10/Rdx/RT1-Bb/Adk/Ager/Klf4/Il2rg/Il1rn/Dusp22/Serpine2/Fermt3/Ptpn6/Ccl28/Nck2/Cd86/Jak2/Tenm3/Nrarp/Cd274/Lilrb4/Zbtb7b/Hspd1/Bmi1/Anxa1/Dock8/Zfp35/Lgals9/Cd40lg/Spta1/Dennd6a/Pla2g2d/Nckap1l/Wnt5a/Ptafr/Rara/Lyn/Spn/Kifa…
1	Lymphocyte activation	GO:0002694	regulation of leukocyte activation	538	-0.276149	-1.53234	0.00104131	0.0246962	3082	tags=35%, list=25%, signal=27%	Cd37/Zbtb16/Rc3h2/Abr/Cd22/Ptpn2/Rorc/Pik3r6/Atad5/Efnb2/Parp3/Ripor2/Rasal3/Il4r/Nr4a3/Adora2a/Zeb1/Cebpa/Vcam1/Tlr4/Slc7a2/Arg1/Gata2/Vnn1/Lgals1/Cd200/Il12rb2/Gas6/Pparg/Zc3h8/Snca/Cd80/Dpp4/Rac2/Slc39a10/Fas/Thoc1/Tnfsf13/Pawr/Stxbp2/Grn/LOC102547056/RT1-Bb/Adk/Pibf1/Ager/Prelid1/Il2rg/Dusp22/Cst7/Sos2/Mettl3/Exosc3/Clec4d/Bloc1s6/Cd226/Ptpn6/Drosha/Nck2/Cd86/Nrarp/Cd274/Lilrb4/Zbtb7b/Bank1/H…
1	Lymphocyte activation	GO:1903037	regulation of leukocyte cell-cell adhesion	288	-0.345483	-1.78124	0.000295334	0.0140801	3072	tags=36%, list=25%, signal=27%	Zbtb16/Rc3h2/Ptpn2/Itga4/Ets1/Pik3r6/Efnb2/Ripor2/Rasal3/Il4r/Nr4a3/Adora2a/Vcam1/Arg1/Vnn1/Lgals1/Mia3/Zc3h8/Ass1/Cd80/Dpp4/Pawr/RT1-Bb/Adk/Ager/Klf4/Il2rg/Dusp22/Ptpn6/Ccl28/Nck2/Cd86/Nrarp/Cd274/Lilrb4/Zbtb7b/Hspd1/Bmi1/Anxa1/Dock8/Zfp35/Lgals9/Cd40lg/Spta1/Pla2g2d/Nckap1l/Ptafr/Rara/Spn/Coro1a/Cav1/Tnfaip8l2/Aif1/Itgal/Nck1/Ccl2/Zc3h12d/Slamf1/Ceacam1/RT1-Db1/Dlg1/Tfrc/RT1-DMb/Cd74/RT1-Ba/Il2…
1	Lymphocyte activation	GO:0070663	regulation of leukocyte proliferation	242	-0.344564	-1.73399	0.000286041	0.0140801	1716	tags=30%, list=14%, signal=26%	Cd80/Rac2/Slc39a10/Pawr/RT1-Bb/Adk/Ager/Sos2/Ptpn6/Nck2/Cd86/Cd274/Zbtb7b/Bmi1/Anxa1/Csf1/Atm/Lgals9/Cd40lg/Spta1/Pla2g2d/Nckap1l/Bst1/Lyn/Fcgr2b/Spn/Coro1a/Aif1/Sos1/Itgal/Nck1/Zc3h12d/Znhit1/Slamf1/Mnda/Ceacam1/RT1-Db1/Dlg1/Tfrc/RT1-DMb/Gpr183/Cd74/RT1-Ba/Il20rb/Slc4a1/Lep/Cebpb/Ptprc/Btn2a2/Cd38
1	Lymphocyte activation	GO:0051249	regulation of lymphocyte activation	437	-0.291428	-1.57524	0.000328515	0.0140801	2211	tags=27%, list=18%, signal=23%	Dpp4/Rac2/Slc39a10/Fas/Thoc1/Tnfsf13/Pawr/LOC102547056/RT1-Bb/Adk/Pibf1/Ager/Prelid1/Il2rg/Dusp22/Sos2/Mettl3/Exosc3/Bloc1s6/Ptpn6/Drosha/Nck2/Cd86/Nrarp/Cd274/Lilrb4/Zbtb7b/Bank1/Hspd1/Dicer1/Bmi1/Anxa1/Lamp1/Dock8/Zfp35/Atm/Lgals9/Atp11c/Cd40lg/Sfrp1/Spta1/Pla2g2d/Mertk/Nckap1l/Bst1/Rara/Lyn/Fcgr2b/Spn/Mill1/Coro1a/Cav1/Tnfaip8l2/Id2/Aif1/Sos1/Itgal/Nck1/Ccl2/Zc3h12d/Znhit1/Slamf1/Mnda/Ceacam1/…
1	Lymphocyte activation	GO:0050670	regulation of lymphocyte proliferation	230	-0.355559	-1.77712	0.000285144	0.0140801	2256	tags=31%, list=19%, signal=25%	Cd80/Rac2/Slc39a10/Pawr/RT1-Bb/Adk/Ager/Sos2/Ptpn6/Nck2/Cd86/Cd274/Zbtb7b/Bmi1/Anxa1/Atm/Lgals9/Cd40lg/Spta1/Pla2g2d/Nckap1l/Bst1/Lyn/Fcgr2b/Spn/Coro1a/Aif1/Sos1/Itgal/Nck1/Zc3h12d/Znhit1/Slamf1/Mnda/Ceacam1/RT1-Db1/Dlg1/Tfrc/RT1-DMb/Gpr183/Cd74/RT1-Ba/Il20rb/Slc4a1/Lep/Cebpb/Ptprc/Btn2a2/Cd38
1	Lymphocyte activation	GO:0032944	regulation of mononuclear cell proliferation	232	-0.356656	-1.78715	0.000284333	0.0140801	2256	tags=31%, list=19%, signal=25%	Cd80/Rac2/Slc39a10/Pawr/RT1-Bb/Adk/Ager/Sos2/Ptpn6/Nck2/Cd86/Cd274/Zbtb7b/Bmi1/Anxa1/Csf1/Atm/Lgals9/Cd40lg/Spta1/Pla2g2d/Nckap1l/Bst1/Lyn/Fcgr2b/Spn/Coro1a/Aif1/Sos1/Itgal/Nck1/Zc3h12d/Znhit1/Slamf1/Mnda/Ceacam1/RT1-Db1/Dlg1/Tfrc/RT1-DMb/Gpr183/Cd74/RT1-Ba/Il20rb/Slc4a1/Lep/Cebpb/Ptprc/Btn2a2/Cd38
1	Lymphocyte activation	GO:0050863	regulation of T cell activation	306	-0.321795	-1.66883	0.000296912	0.0140801	3072	tags=35%, list=25%, signal=27%	Zbtb16/Rc3h2/Ptpn2/Rorc/Pik3r6/Efnb2/Ripor2/Rasal3/Il4r/Adora2a/Zeb1/Vcam1/Arg1/Vnn1/Lgals1/Il12rb2/Zc3h8/Cd80/Dpp4/Rac2/Pawr/RT1-Bb/Adk/Ager/Prelid1/Il2rg/Dusp22/Sos2/Mettl3/Ptpn6/Drosha/Nck2/Cd86/Nrarp/Cd274/Lilrb4/Zbtb7b/Hspd1/Dicer1/Bmi1/Anxa1/Dock8/Zfp35/Lgals9/Cd40lg/Spta1/Pla2g2d/Nckap1l/Rara/Spn/Coro1a/Cav1/Tnfaip8l2/Aif1/Sos1/Itgal/Nck1/Ccl2/Zc3h12d/Znhit1/Slamf1/Ceacam1/RT1-Db1/Dlg1/Tfr…
1	Lymphocyte activation	GO:0042129	regulation of T cell proliferation	173	-0.405893	-1.94196	0.000272405	0.0140801	2256	tags=33%, list=19%, signal=27%	Cd80/Rac2/Pawr/RT1-Bb/Adk/Ager/Sos2/Ptpn6/Nck2/Cd86/Cd274/Zbtb7b/Bmi1/Anxa1/Lgals9/Cd40lg/Spta1/Pla2g2d/Nckap1l/Spn/Coro1a/Aif1/Sos1/Itgal/Nck1/Zc3h12d/Znhit1/Slamf1/Ceacam1/RT1-Db1/Dlg1/Tfrc/RT1-DMb/RT1-Ba/Il20rb/Slc4a1/Lep/Cebpb/Ptprc/Btn2a2
1	Lymphocyte activation	GO:0042110	T cell activation	479	-0.292458	-1.60401	0.000339213	0.0140801	2728	tags=30%, list=22%, signal=24%	Adora2a/Zeb1/Vcam1/Ppp3cb/Cdk6/Atp7a/B2m/Prkdc/Arg1/Rsad2/Vnn1/Lgals1/Il12rb2/P2rx7/Apc/Zc3h8/Wnt4/Cd80/Stx11/Dpp4/Rac2/Fas/Pawr/Eif2ak4/Vav1/RT1-Bb/Adk/Ager/Prelid1/Il2rg/Foxp1/Dusp22/Egr1/Sos2/Mettl3/Clec4d/Ptpn6/Drosha/Nck2/Cd86/Nrarp/Jaml/Cd274/Lilrb4/Zbtb7b/Lcp1/Hspd1/Dicer1/Bmi1/Anxa1/Dock8/Zfp35/Mpzl2/Nfatc3/Lgals9/Cd40lg/Spta1/Sp3/Irf4/Pla2g2d/Nckap1l/Rara/Spn/Mill1/Fgl2/Coro1a/Cav1/Tnfai…
1	Lymphocyte activation	GO:0042098	T cell proliferation	208	-0.351636	-1.73582	0.000282167	0.0140801	2288	tags=30%, list=19%, signal=25%	Wnt4/Cd80/Rac2/Pawr/RT1-Bb/Adk/Ager/Sos2/Ptpn6/Nck2/Cd86/Cd274/Zbtb7b/Bmi1/Anxa1/Dock8/Lgals9/Cd40lg/Spta1/Pla2g2d/Nckap1l/Spn/Coro1a/Aif1/Sos1/Itgal/Nck1/Gja1/Zc3h12d/Znhit1/Slamf1/Ceacam1/RT1-Db1/Itgam/Dlg1/Itgb2/Tfrc/RT1-DMb/RT1-Ba/Il20rb/Slc4a1/Lep/Cebpb/Ptprc/Btn2a2
2	Inflammatory response	GO:0060326	cell chemotaxis	300	-0.38337	-1.97519	0.000294638	0.0140801	2123	tags=32%, list=17%, signal=27%	Pdgfb/C3ar1/Pf4/Vav1/Cxcl14/Cxcl16/Il1rn/Enpp2/Rab13/Hgf/Arhgef5/Adam10/Ccl28/Edn1/Calr/Jaml/Anxa1/Gab1/Csf1/Ptprj/Fcgr2a/Mst1/Csf3r/Lgals9/Agtr1a/Dusp1/P2rx4/Crk/Nckap1l/Wnt5a/Bst1/Lyn/Ccl6/Cxcl9/Coro1a/Pdgfd/Crkl/Aif1/Camk1d/Gja1/Ccl2/Ptpro/Bin2/Slamf1/S100a9/Swap70/Ackr3/Ptn/Ccr5/Hmgb2/Ccl11/Gpr18/Itgam/Mtus1/Itgb2/Itga1/Ccr1/Ackr4/Gpr183/Fcer1g/Cd74/Padi2/Slamf8/Il36rn
2	Inflammatory response	GO:0045123	cellular extravasation	68	-0.494989	-1.98557	0.000241604	0.0140801	3108	tags=58%, list=26%, signal=44%	Gcnt1/Abr/Itga4/Ripor2/Plcb1/Vcam1/RGD1559441/Itgb1/Il1r1/Ptger3/Pawr/Ager/Itgb7/Ccl28/Selp/Jaml/Crk/Ptafr/Golph3/Spn/Pdgfd/Crkl/Ccl2/Itgam/Itgb2/Itga1/Lep/Rock1
2	Inflammatory response	GO:0071621	granulocyte chemotaxis	119	-0.488574	-2.14456	0.000251004	0.0140801	2198	tags=36%, list=18%, signal=30%	Rac2/C3ar1/Pf4/Vav1/Il1rn/Edn1/Jaml/Anxa1/Csf1/Ptprj/Fcgr2a/Csf3r/Nckap1l/Bst1/Ccl6/Cxcl9/Camk1d/Ccl2/Slamf1/S100a9/Ccl11/Itgam/Itgb2/Itga1/Fcer1g/Cd74/Il36rn
2	Inflammatory response	GO:0097530	granulocyte migration	143	-0.467845	-2.12691	0.000260824	0.0140801	2609	tags=40%, list=21%, signal=32%	Vegfa/RGD1559441/Wdr1/Pde4d/Il1r1/Rac2/Ptger3/Pawr/C3ar1/Pf4/Rtn4/Vav1/Il1rn/Edn1/Jaml/Anxa1/Csf1/Ptprj/Fcgr2a/Csf3r/Nckap1l/Bst1/Ccl6/Cxcl9/Camk1d/Ccl2/Slamf1/S100a9/Ccl11/Itgam/Itgb2/Itga1/Fcer1g/Cd74/Slamf8/Il36rn
2	Inflammatory response	GO:0006954	inflammatory response	678	-0.274206	-1.55603	0.000379219	0.0147604	2393	tags=27%, list=20%, signal=22%	P2rx7/Lilra5/Ankrd42/Dhx9/Pparg/Ncf1/Ass1/Cyp19a1/Nr1d2/Cd200r1/Snca/Fn1/Ifngr1/Ptger3/F3/Nfkbia/Zfp36/C3ar1/Abcd2/Grn/Pf4/Rtn4/Il22ra2/Crh/Ager/RGD1562136/Metrnl/Il1rn/Foxp1/Adra2a/Cst7/Hgf/Tlr7/Csf1r/Abcd1/Drosha/Nlrp1a/Selp/Tnfrsf11a/Nrros/Jak2/Pdcd4/C6/Socs3/P2rx1/Rictor/Hspd1/Dicer1/Tlr8/Anxa1/Csf1/Tspan2/Cd68/Rel/Fcgr2a/Ndufc2/Zfp35/Cybb/Atm/Lgals9/Cd40lg/Fabp4/Agtr1a/Hck/Ptgs2/Ephx2/Per1/W…
2	Inflammatory response	GO:0030595	leukocyte chemotaxis	208	-0.421738	-2.06551	0.000274876	0.0140801	2198	tags=36%, list=18%, signal=29%	Rac2/Pdgfb/C3ar1/Pf4/Vav1/Cxcl14/Cxcl16/Il1rn/Arhgef5/Adam10/Edn1/Calr/Jaml/Anxa1/Csf1/Ptprj/Fcgr2a/Mst1/Csf3r/Lgals9/Dusp1/Nckap1l/Wnt5a/Bst1/Lyn/Ccl6/Cxcl9/Coro1a/Aif1/Camk1d/Ccl2/Ptpro/Slamf1/S100a9/Swap70/Ptn/Ccl11/Gpr18/Itgam/Mtus1/Itgb2/Itga1/Ccr1/Gpr183/Fcer1g/Cd74/Padi2/Slamf8/Il36rn
2	Inflammatory response	GO:0050900	leukocyte migration	341	-0.382032	-2.00802	0.000303767	0.0140801	2501	tags=36%, list=21%, signal=29%	RGD1559441/Cd200/Gas6/Itgb1/Wdr1/Pde4d/Il1r1/Wasl/Mia3/Cyp19a1/Cd200r1/Rac2/Ptger3/Pdgfb/Pawr/C3ar1/Pf4/Rtn4/Vav1/Cxcl14/Ager/Cxcl16/Il1rn/Itgb7/Arhgef5/Adam10/Ccl28/Edn1/Selp/Calr/Jaml/Hoxa7/Anxa1/Csf1/Ptprj/Cd34/Dock8/Fcgr2a/Mst1/Csf3r/Lgals9/Dusp1/P2rx4/Crk/Nckap1l/Wnt5a/Bst1/Ptafr/Golph3/Lyn/Spn/Ccl6/Cxcl9/Coro1a/Pdgfd/Crkl/Aif1/Camk1d/Ccl2/Ptpro/Slamf1/S100a9/Swap70/Ptn/Ccr5/Ccl11/Gpr18/Itga…
2	Inflammatory response	GO:0002274	myeloid leukocyte activation	224	-0.321419	-1.60204	0.0011325	0.0251197	3615	tags=46%, list=30%, signal=32%	Tmem106a/Pycard/Jun/Serpine1/Rabgef1/Casp1/Pdpk1/Milr1/Adgrf5/Tyrobp/Cnr1/Il1rl1/Prkcd/Cd37/Abr/Rbpj/Tlr3/Anxa3/Il4r/Nr4a3/Cebpa/Tlr4/Stxbp3/Slc7a2/Gata2/Cd200/Pparg/Snca/Stx11/Ifngr1/Rac2/Stxbp2/Grn/LOC102547056/Ager/Lcp2/Foxp1/Cst7/Tlr7/Clec4d/Adam10/Cd226/Myo1f/Cd86/Spi1/Hspd1/Tlr8/Fcgr2a/Atm/Lgals9/Fgr/Irf4/Wnt5a/Ptafr/Lyn/Havcr1/Spn/Aif1/Slamf1/Il18rap/Nampt/Mrgprx2/Itgam/Itgb2/Cd48/Il33/Ado…
2	Inflammatory response	GO:0097529	myeloid leukocyte migration	203	-0.399628	-1.95094	0.000273075	0.0140801	2501	tags=39%, list=21%, signal=31%	RGD1559441/Cd200/Wdr1/Pde4d/Il1r1/Cyp19a1/Cd200r1/Rac2/Ptger3/Pdgfb/Pawr/C3ar1/Pf4/Rtn4/Vav1/Ager/Il1rn/Arhgef5/Edn1/Jaml/Anxa1/Csf1/Ptprj/Fcgr2a/Mst1/Csf3r/Dusp1/P2rx4/Nckap1l/Bst1/Lyn/Ccl6/Cxcl9/Pdgfd/Aif1/Camk1d/Ccl2/Ptpro/Slamf1/S100a9/Swap70/Ccl11/Itgam/Mtus1/Itgb2/Itga1/Ccr1/P2ry12/Fcer1g/Cd74/Slamf8/Il36rn
2	Inflammatory response	GO:0030593	neutrophil chemotaxis	96	-0.530477	-2.21428	0.000243665	0.0140801	2198	tags=40%, list=18%, signal=33%	Rac2/C3ar1/Pf4/Vav1/Il1rn/Edn1/Jaml/Fcgr2a/Csf3r/Nckap1l/Bst1/Ccl6/Cxcl9/Camk1d/Ccl2/S100a9/Ccl11/Itgam/Itgb2/Itga1/Fcer1g/Cd74/Il36rn
2	Inflammatory response	GO:1990266	neutrophil migration	116	-0.515153	-2.24563	0.00025113	0.0140801	2501	tags=44%, list=21%, signal=35%	RGD1559441/Wdr1/Pde4d/Il1r1/Rac2/Ptger3/Pawr/C3ar1/Pf4/Rtn4/Vav1/Il1rn/Edn1/Jaml/Fcgr2a/Csf3r/Nckap1l/Bst1/Ccl6/Cxcl9/Camk1d/Ccl2/S100a9/Ccl11/Itgam/Itgb2/Itga1/Fcer1g/Cd74/Slamf8/Il36rn
2	Inflammatory response	GO:0002673	regulation of acute inflammatory response	70	-0.469955	-1.84632	0.0014171	0.0283911	1513	tags=37%, list=12%, signal=33%	Tnfrsf11a/C6/Fcgr2a/Ptgs2/Fcgr2b/Spn/Masp1/A2m/Cfh/Alox5ap/Ccr5/Ash1l/Fcer1g/Cr1l/Il20rb/C3
2	Inflammatory response	GO:0002688	regulation of leukocyte chemotaxis	116	-0.419674	-1.88034	0.000255951	0.0140801	2301	tags=34%, list=19%, signal=28%	Cyp19a1/Rac2/C3ar1/Cxcl14/Adam10/Edn1/Calr/Csf1/Ptprj/Mst1/Lgals9/Dusp1/Nckap1l/Wnt5a/Bst1/Lyn/Aif1/Camk1d/Ccl2/Slamf1/Swap70/Ptn/Gpr18/Mtus1/Ccr1/Cd74/Padi2/Slamf8
2	Inflammatory response	GO:0002685	regulation of leukocyte migration	210	-0.384989	-1.90399	0.000283447	0.0140801	2501	tags=35%, list=21%, signal=28%	RGD1559441/Cd200/Gas6/Il1r1/Wasl/Mia3/Cyp19a1/Cd200r1/Rac2/Ptger3/Pawr/C3ar1/Rtn4/Cxcl14/Ager/Adam10/Ccl28/Edn1/Selp/Calr/Hoxa7/Anxa1/Csf1/Ptprj/Dock8/Mst1/Lgals9/Dusp1/P2rx4/Crk/Nckap1l/Wnt5a/Bst1/Ptafr/Lyn/Spn/Pdgfd/Crkl/Aif1/Camk1d/Ccl2/Slamf1/Swap70/Ptn/Gpr18/Mtus1/Ccr1/Il33/P2ry12/Cd74/Padi2/Slamf8
2	Inflammatory response	GO:0042330	taxis	583	-0.263955	-1.46754	0.0010745	0.0246962	2344	tags=27%, list=19%, signal=22%	Fgf1/Ptch1/Cyp19a1/Klf7/Ntf3/Fn1/Rac2/Pdgfb/Nptn/B3gnt2/C3ar1/Pf4/Alcam/Vav1/Cxcl14/Pik3c2g/Ager/Cxcl16/Il1rn/Foxp1/Lsp1/Robo2/Enpp2/Rab13/Hgf/Sema6b/Arhgef5/Adam10/Ccl28/Csf1r/Etv1/Edn1/Ryk/Calr/Jaml/Rtn4rl1/Anxa1/Gab1/Csf1/Ptprm/Ptprj/Amot/Fcgr2a/Mst1/Creb1/Csf3r/Lgals9/Agtr1a/Dusp1/P2rx4/Crk/Nckap1l/Wnt5a/Egr2/Bst1/Ptafr/Lyn/Angpt1/Ccl6/Cxcl9/Coro1a/Pdgfd/Crkl/Id2/Aif1/Camk1d/Casr/Gja1/Ccl2/Pt…
3	Cytokine regulation	GO:0032635	interleukin-6 production	170	-0.369542	-1.7593	0.000536913	0.0185329	2496	tags=32%, list=20%, signal=26%	Cd200/Gas6/P2rx7/Lilra5/Dhx9/Twist1/Cd200r1/Prg4/Ager/Il1rn/Hgf/Tlr7/Ptpn6/Bank1/Mapk13/Hspd1/Tlr8/Lgals9/Nckap1l/Wnt5a/Ptafr/Aif1/Ncl/Slamf1/Il18rap/Tut4/Ccr5/Il33/Ash1l/Adora2b/Fcer1g/Zbtb20/Lep/Cebpb/Chrna7/Il36rn/Aqp4
3	Cytokine regulation	GO:0032722	positive regulation of chemokine production	62	-0.504538	-1.94327	0.000704887	0.0213079	3573	tags=52%, list=29%, signal=37%	Pycard/Lpl/Il1rl1/Hdac1/Tlr3/Il4r/Tlr4/Twist1/Ager/Egr1/Tlr7/Csf1r/Lgals9/Wnt5a/Aif1/Adipoq/Mapk9/Eif2ak2/Il33/Adora2b/Cd74
3	Cytokine regulation	GO:0001819	positive regulation of cytokine production	462	-0.322059	-1.75327	0.00033389	0.0140801	2639	tags=32%, list=22%, signal=26%	Tlr4/Ddx1/Optn/B2m/Rsad2/Flot1/Plcg2/Cd200/Tlr5/Il12rb2/Pde4d/Il1r1/P2rx7/Lilra5/Ankrd42/Dhx9/Twist1/Stat1/Akap12/Brca1/C3ar1/Lsm14a/Pf4/Polr3b/Rtn4/Dhx36/LOC102547056/Pibf1/Ager/Il1rn/Scamp5/Adra2a/Egr1/Hgf/Tlr7/Cd226/Csf1r/Nlrp1a/Jak2/Cd274/Mapk13/Hspd1/Tlr8/Anxa1/Ddit3/Rel/Ptprj/Cd34/Fcgr2a/Cybb/Creb1/Lgals9/Cd40lg/Agtr1a/Fgr/Ptgs2/Rnf125/Irf4/Wnt5a/Ptafr/Rara/Osm/Ankrd17/Atf2/Spn/Pqbp1/Aif1/R…
3	Cytokine regulation	GO:0001817	regulation of cytokine production	692	-0.271824	-1.54715	0.000386698	0.0147604	2614	tags=28%, list=21%, signal=23%	Ddx1/Optn/B2m/Arg1/Rsad2/Flot1/Plcg2/Errfi1/Peli3/Cd200/Tlr5/Il12rb2/Gas6/Pde4d/Il1r1/Cptp/P2rx7/Lilra5/Ankrd42/Dhx9/Pparg/Twist1/Ankrd2/Cd200r1/Prg4/Zfp287/Fn1/Stat1/Akap12/Brca1/Nptn/Zfp36/C3ar1/Abcd2/Lsm14a/Pf4/Polr3b/Rtn4/Dhx36/LOC102547056/Pibf1/Ager/RGD1562136/Klf4/Il1rn/Foxp1/Scamp5/Adra2a/Egr1/Hgf/Tlr7/Cd226/Ptpn6/Csf1r/Abcd1/Nlrp1a/Jak2/Pdcd4/Cd274/Bank1/Mapk13/Hspd1/Dicer1/Tlr8/Anxa1/Dd…
3	Cytokine regulation	GO:0050707	regulation of cytokine secretion	225	-0.325272	-1.60568	0.00141084	0.0283911	2496	tags=30%, list=20%, signal=24%	Cd200/Tlr5/Gas6/Cptp/P2rx7/Lilra5/Dhx9/Twist1/Cd200r1/Fn1/Akap12/Dhx36/Ager/Foxp1/Scamp5/Csf1r/Nlrp1a/Cd274/Bank1/Hspd1/Tlr8/Anxa1/Cd34/Fcgr2a/Lgals9/Agtr1a/Fgr/Wnt5a/Lyn/Osm/Angpt1/Aif1/Ncl/Slamf1/RT1-Db1/Ccr5/Il33/Cd14/Crp/Clec9a/Cd300c2/Il36rn/Clec5a/Btn2a2
3	Cytokine regulation	GO:0032675	regulation of interleukin-6 production	161	-0.357738	-1.68574	0.000799361	0.0221463	2496	tags=31%, list=20%, signal=25%	Cd200/Gas6/P2rx7/Lilra5/Dhx9/Twist1/Cd200r1/Prg4/Ager/Il1rn/Hgf/Tlr7/Ptpn6/Bank1/Mapk13/Hspd1/Tlr8/Lgals9/Nckap1l/Wnt5a/Ptafr/Aif1/Ncl/Slamf1/Tut4/Ccr5/Il33/Adora2b/Fcer1g/Zbtb20/Cebpb/Chrna7/Il36rn/Aqp4
4	ncRNA/tRNA metabolism	GO:0034660	ncRNA metabolic process	452	0.331149	1.71986	0.00013837	0.0140801	3110	tags=35%, list=26%, signal=27%	Rps14/Ebna1bp2/Eri3/Tsen34/Elp3/Pus1/Tarbp2/Dus3l/Ints10/Rps28/Ints11/Nsun4/Iars2/Ptcd1/Trmt10b/Mars/Trmu/Mocs3/Polr1b/Elp2/Elac1/Tbl3/Rpl7l1/Dus2/Trmt112/Aarsd1/Tsen54/Bcdin3d/Elp1/Imp3/Bop1/Gtf3c1/Npm3/Urb1/Imp4/Ctu2/Snd1/Trub2/Ago4/Rps15/Gtf2h5/Elac2/Clp1/Pih1d1/Mtor/Exosc5/Trmt1/Znhit3/Tut1/Exosc4/Elp6/Pusl1/Gars/Bysl/Mrto4/Wdr4/Rcl1/Tsen2/Nudt16/Kars/Rrp7a/Gemin4/Khsrp/Ints4/Rrp1/Dtd1/Dus1l/…
4	ncRNA/tRNA metabolism	GO:0034470	ncRNA processing	325	0.338844	1.7065	0.000144134	0.0140801	2858	tags=32%, list=23%, signal=25%	Rps14/Ebna1bp2/Eri3/Tsen34/Elp3/Pus1/Tarbp2/Dus3l/Ints10/Rps28/Ints11/Nsun4/Ptcd1/Trmt10b/Trmu/Mocs3/Elp2/Elac1/Tbl3/Rpl7l1/Dus2/Trmt112/Tsen54/Bcdin3d/Elp1/Imp3/Bop1/Npm3/Urb1/Imp4/Ctu2/Trub2/Ago4/Rps15/Gtf2h5/Elac2/Clp1/Pih1d1/Exosc5/Trmt1/Znhit3/Tut1/Exosc4/Elp6/Pusl1/Bysl/Mrto4/Wdr4/Rcl1/Tsen2/Rrp7a/Gemin4/Ints4/Rrp1/Dus1l/Pwp2/Ints3/Trmt44/Rtcb/Tyw3/Ints7/Utp4/Nob1/Wdr12/RGD1305089/Dhx37/Dkc…
4	ncRNA/tRNA metabolism	GO:0009451	RNA modification	146	0.403561	1.83741	0.000158103	0.0140801	2602	tags=34%, list=21%, signal=27%	Elp3/Pus1/Dus3l/Mrm3/Nsun4/Trmt10b/Trmu/Mocs3/Elp2/Fto/Dus2/Pcif1/Trmt2a/Rbm47/Trmt112/Bcdin3d/Elp1/Ctu2/Trub2/Trmt1/Elp6/Pusl1/Wdr4/Nudt16/Dus1l/Cmtr1/LOC100910540/Trmt44/Tyw3/Dkc1/Nhp2/Bud23/Rbm15b/Nsun3/Qtrt2/Rpusd3/Rpusd4/Rnmt/Mtfmt/Adar/Adarb1/Bag4/Mettl1/Cbll1
4	ncRNA/tRNA metabolism	GO:0006399	tRNA metabolic process	162	0.431487	2.01329	0.000154679	0.0140801	2706	tags=37%, list=22%, signal=29%	Tsen34/Elp3/Pus1/Dus3l/Iars2/Ptcd1/Trmt10b/Mars/Trmu/Mocs3/Elp2/Elac1/Dus2/Trmt112/Aarsd1/Tsen54/Bcdin3d/Elp1/Ctu2/Trub2/Elac2/Clp1/Trmt1/Elp6/Pusl1/Gars/Wdr4/Tsen2/Kars/Dtd1/Dus1l/LOC103690033/Mars2/Trmt44/Rtcb/Tyw3/RGD1305089/Gatb/Hars/Vars2/Farsa/Nsun3/Sars/Yars/Lars2/Qtrt2/Iars/Rpusd4/Exosc10/Cars/Mtfmt/Ears2/Polr3k/Mettl1/Tyw1/Zbtb8os/Dalrd3
4	ncRNA/tRNA metabolism	GO:0006400	tRNA modification	75	0.45051	1.85226	0.000332226	0.0140801	1611	tags=27%, list=13%, signal=23%	Elp3/Pus1/Dus3l/Trmt10b/Trmu/Mocs3/Elp2/Dus2/Trmt112/Bcdin3d/Elp1/Ctu2/Trmt1/Elp6/Pusl1/Wdr4/Dus1l/Trmt44/Tyw3
4	ncRNA/tRNA metabolism	GO:0008033	tRNA processing	107	0.442091	1.93873	0.000161394	0.0140801	2657	tags=36%, list=22%, signal=29%	Tsen34/Elp3/Pus1/Dus3l/Ptcd1/Trmt10b/Trmu/Mocs3/Elp2/Elac1/Dus2/Trmt112/Tsen54/Bcdin3d/Elp1/Ctu2/Trub2/Elac2/Clp1/Trmt1/Elp6/Pusl1/Wdr4/Tsen2/Dus1l/Trmt44/Rtcb/Tyw3/RGD1305089/Nsun3/Qtrt2/Rpusd4/Mtfmt/Polr3k/Mettl1/Tyw1/Zbtb8os
5	mRNA metabolism	GO:0000380	alternative mRNA splicing, via spliceosome	80	-0.437981	-1.86975	0.000246914	0.0140801	2607	tags=41%, list=21%, signal=32%	Mbnl1/Mbnl2/Dhx9/Fblim1/Srsf5/Rbm8a/Rbm17/Tra2b/Khdrbs1/Myod1/Magoh/Rbm7/Srsf1/Srsf6/Esrp2/Srek1/Pqbp1/Wtap/Ddx5/Srsf10/Thrap3/Rbmx/Hnrnpm/Slu7/Nsrp1/Rbm25l1
5	mRNA metabolism	GO:0016071	mRNA metabolic process	592	-0.240342	-1.37309	0.00156924	0.0296881	2463	tags=28%, list=20%, signal=23%	Acin1/Pus3/Ybx2/Apobec1/Papola/Snw1/Luc7l3/Dhx9/Zfp830/Fxr1/Prpf39/Pkp3/Ctr9/Tra2a/Fblim1/Setx/Rnpc3/Npm1/Slbp/Med1/Ern1/Zfp36/Patl1/Dhx36/Srsf5/Rbm8a/Ythdf3/Lsm1/Ythdf2/Tent5c/Parn/Pnpt1/Prpf18/LOC102548514/Rbm17/Tra2b/Myef2/Khdrbs1/Myod1/Rbm27/Magoh/Mettl3/Exosc3/Ddx20/Cwc22/Lsm3/Prpf3/Polr2i/Csde1/RGD1305178/Rbm7/Rbm41/Hnrnpll/Eftud2/Leo1/Fastkd3/Psip1/Srsf1/Cstf2/Srsf6/Dicer1/Ddit3/Lsm4/Ncbp2…
5	mRNA metabolism	GO:0061013	regulation of mRNA catabolic process	121	-0.370889	-1.72454	0.000789266	0.0221463	2740	tags=38%, list=22%, signal=30%	Rbm38/Pkp1/Vegfa/Ybx2/Apobec1/Dhx9/Fxr1/Pkp3/Npm1/Zfp36/Dhx36/Ythdf3/Ythdf2/Tent5c/Pnpt1/Myef2/Mettl3/Fastkd3/Dicer1/Vim/Plekhn1/Syncrip/Rock2/Axin2/Noct/Mettl14/Zc3h12d/Thrap3/Cnot7/Rbm46/Hnrnpd/Tent4b/Dnd1/Cnot6l/Hnrnpm/Tnrc6a/Rock1/Ybx1
5	mRNA metabolism	GO:1903311	regulation of mRNA metabolic process	247	-0.327498	-1.69588	0.000294985	0.0140801	2609	tags=35%, list=21%, signal=28%	Vegfa/Mbnl1/Mbnl2/Acin1/Ybx2/Apobec1/Papola/Snw1/Dhx9/Fxr1/Pkp3/Ctr9/Tra2a/Fblim1/Npm1/Zfp36/Dhx36/Srsf5/Rbm8a/Ythdf3/Ythdf2/Tent5c/Pnpt1/Rbm17/Tra2b/Myef2/Khdrbs1/Myod1/Magoh/Mettl3/RGD1305178/Rbm7/Leo1/Fastkd3/Srsf1/Srsf6/Dicer1/Ncbp2/Ahcyl1/Vim/Plekhn1/Syncrip/Srek1/Rock2/Axin2/Ythdc1/Noct/Wtap/Safb/Mettl14/Ddx5/Zc3h12d/Srsf10/Ptbp3/Thrap3/Cnot7/Rbmx/Rbm46/Hnrnpd/Tent4b/Dnd1/Cnot6l/Paf1/Iws1/H…
5	mRNA metabolism	GO:0043488	regulation of mRNA stability	98	-0.403053	-1.79611	0.000511509	0.0185329	2448	tags=46%, list=20%, signal=37%	Fmr1/Hnrnpr/Zc3h14/Hnrnpu/Rbm38/Vegfa/Ybx2/Apobec1/Dhx9/Fxr1/Npm1/Zfp36/Dhx36/Ythdf3/Ythdf2/Tent5c/Myef2/Mettl3/Fastkd3/Dicer1/Vim/Plekhn1/Syncrip/Rock2/Axin2/Noct/Mettl14/Zc3h12d/Thrap3/Rbm46/Hnrnpd/Tent4b/Dnd1/Cnot6l/Hnrnpm/Rock1/Ybx1
5	mRNA metabolism	GO:0043487	regulation of RNA stability	106	-0.380996	-1.72476	0.000518403	0.0185329	3145	tags=45%, list=26%, signal=33%	Fmr1/Hnrnpr/Zc3h14/Hnrnpu/Naf1/Rbm38/Vegfa/Ybx2/Apobec1/Dhx9/Fxr1/Npm1/Zfp36/Dhx36/Ythdf3/Ythdf2/Tent5c/Parn/Myef2/Mettl3/Fastkd3/Dicer1/Vim/Plekhn1/Syncrip/Rock2/Axin2/Noct/Mettl14/Zc3h12d/Thrap3/Rbm46/Hnrnpd/Tent4b/Dnd1/Cnot6l/Hnrnpm/Rock1/Ybx1
6	REG immune response	GO:1990869	cellular response to chemokine	84	-0.473118	-1.89086	0.00096177	0.0246962	1253	tags=26%, list=10%, signal=23%	Dock8/Dusp1/Ccl6/Cxcl9/Ccl2/Ackr3/Ccr5/Ccl11/Ccr1/Ackr4/Foxc1/Padi2
6	REG immune response	GO:0070098	chemokine-mediated signaling pathway	73	-0.549557	-2.07464	0.000469043	0.0176275	909	tags=27%, list=7%, signal=25%	Ccl6/Cxcl9/Ccl2/Ackr3/Ccr5/Ccl11/Ccr1/Ackr4/Foxc1/Padi2
6	REG immune response	GO:0002252	immune effector process	724	-0.259539	-1.47797	0.000387447	0.0147604	2641	tags=29%, list=22%, signal=24%	Ppp3cb/Tlr4/Ddx1/Atp7a/Nt5c3a/Stxbp3/C9/B2m/Prkdc/Arg1/Gata2/Rsad2/Plcg2/Lgals1/Il12rb2/Wdr1/Apobec1/Tagap/Il1r1/P2rx7/Dhx9/Ncf1/RT1-N2/Stx11/Dpp4/Ifngr1/Rac2/Stat1/Klrc2/Plcl2/Fas/Thoc1/Tnfsf13/Lsm14a/Stxbp2/Grn/Eif2ak4/Cfb/Rtn4/Dhx36/LOC102547056/Vav1/RT1-Bb/LOC500956/Ager/Foxp1/Dusp22/Tcim/Tlr7/C1r/Exosc3/Clec4d/Cd226/Ptpn6/Myo1f/Cd86/Ifit3/C6/Zbtb7b/Irf5/Lcp1/Hspd1/Dicer1/Tlr8/Anxa1/Itgax/Lam…
6	REG immune response	GO:0045087	innate immune response	636	-0.252794	-1.41723	0.00145666	0.0283911	2639	tags=29%, list=22%, signal=23%	Tlr4/Ddx1/Gbp2/Stxbp3/C9/Prkdc/Arg1/Rsad2/Xrcc6/Flot1/Peli3/Vnn1/Nlrc4/Tlr5/Dhx9/Tifa/Pparg/Ass1/Snca/Stx11/Stat1/Klrc2/Gbp3/Med1/Nfkbia/Lsm14a/Stxbp2/Grn/Cfb/Polr3b/Actg1/Rtn4/Dhx36/LOC102547056/Vav1/RT1-Bb/Rps6ka3/LOC500956/Cxcl16/Colec12/Tlr7/Clec4d/Cd226/Ptpn6/Csf1r/Edn1/Nlrp1a/Myo1f/Cd86/Rab12/Jak2/C6/Cldn1/Hspd1/Tlr8/Anxa1/Csf1/Lamp1/Ube2k/Cybb/Trim30c/Vim/Lgals9/Fgr/Hck/Rnf125/Irf4/Crk/Tri…
6	REG immune response	GO:0050778	positive regulation of immune response	620	-0.253732	-1.41901	0.00217391	0.036641	2639	tags=28%, list=22%, signal=23%	Tlr4/Ddx1/C9/B2m/Prkdc/Gata2/Rsad2/Xrcc6/Flot1/Plcg2/Peli3/Bmx/Nlrc4/Tlr5/Pde4d/Il1r1/P2rx7/Dhx9/Tifa/RT1-N2/Slc39a10/Plcl2/Med1/Tnfsf13/Nfkbia/Pawr/C3ar1/Lsm14a/Stxbp2/Eif2ak4/Cfb/Polr3b/Rtn4/Dhx36/LOC102547056/Vav1/RT1-Bb/Rps6ka3/Lcp2/Foxp1/Colec12/Dusp22/Tlr7/C1r/Exosc3/Cd226/Ptpn6/Kcnn4/Cd86/C6/Cd274/Lilrb4/Hspd1/Tlr8/Anxa1/Prkcb/Lamp1/Ptprj/Fcgr2a/Ube2k/Stx7/Lgals9/Cd40lg/Prkch/Fgr/Rnf125/Ir…
6	REG immune response	GO:0050854	regulation of antigen receptor-mediated signaling pathway	57	-0.540125	-2.09516	0.000235183	0.0140801	2193	tags=56%, list=18%, signal=46%	Prkd2/Cd22/Ptpn2/Gcsam/Slc39a10/Plcl2/Pawr/Foxp1/Dusp22/Cd226/Ptpn6/Kcnn4/Lilrb4/Prkcb/Ptprj/Prkch/Lyn/Fcgr2b/Gps2/Ceacam1/Elf1/Ptprc/Btn2a2
6	REG immune response	GO:0050776	regulation of immune response	769	-0.248143	-1.41801	0.000785238	0.0221463	2641	tags=28%, list=22%, signal=23%	Ppp3cb/Tlr4/Ddx1/C9/B2m/Prkdc/Arg1/Gata2/Rsad2/Xrcc6/Flot1/Plcg2/Peli3/Bmx/Cd200/Nlrc4/Tlr5/Il12rb2/Pde4d/Il1r1/P2rx7/Dhx9/Tifa/Alox15/Pparg/Oscar/RT1-N2/Dpp4/Rac2/Slc39a10/Plcl2/Med1/Thoc1/Tnfsf13/Nfkbia/Pawr/C3ar1/Lsm14a/Stxbp2/Grn/Eif2ak4/Cfb/Polr3b/Rtn4/Dhx36/LOC102547056/Vav1/RT1-Bb/Rps6ka3/Ager/Lcp2/Foxp1/Colec12/Dusp22/Tlr7/C1r/Exosc3/Clec4d/Cd226/Ptpn6/Kcnn4/Myo1f/Cd86/C6/Cd274/Lilrb4/Zbt…
6	REG immune response	GO:1990868	response to chemokine	84	-0.473118	-1.89086	0.00096177	0.0246962	1253	tags=26%, list=10%, signal=23%	Dock8/Dusp1/Ccl6/Cxcl9/Ccl2/Ackr3/Ccr5/Ccl11/Ccr1/Ackr4/Foxc1/Padi2
7	POS REG cell migration	GO:0030335	positive regulation of cell migration	550	-0.259429	-1.46555	0.00113723	0.0251197	2807	tags=30%, list=23%, signal=24%	Shtn1/Camk2d/Nr4a3/Sema3e/Sema3d/Epb41l4b/Dmtn/Iqgap1/Adamts1/Vegfa/Spry2/Atp7a/Gata2/Sema4b/Rapgef4/RGD1559441/Gas6/Snai1/Arf6/Itgb1/Pde4d/Il1r1/Sdcbp/Apc/Acta2/Mia3/Fgf1/Mpzl1/Carmil1/Ntf3/Fn1/Rac2/Akap12/Ptger3/Pdgfb/F3/Pawr/C3ar1/Grn/Rdx/Rtn4/Aldoa/Cxcl14/Pdcd10/Ager/Ppp3ca/Cxcl16/Dab2/Foxp1/Itga3/Adra2a/Enpp2/Egr1/Tgfbr1/Hgf/Fermt3/Sema6b/Adam10/Csf1r/Edn1/Myo1f/Selp/Fgfr1op/Jak2/Dock7/Calr/…
7	POS REG cell migration	GO:2000147	positive regulation of cell motility	573	-0.252652	-1.43033	0.00113293	0.0251197	2807	tags=30%, list=23%, signal=24%	Shtn1/Camk2d/Nr4a3/Sema3e/Sema3d/Epb41l4b/Dmtn/Iqgap1/Adamts1/Vegfa/Spry2/Atp7a/Gata2/Sema4b/Rapgef4/RGD1559441/Gas6/Snai1/Arf6/Itgb1/Pde4d/Il1r1/Sdcbp/Apc/Acta2/Mia3/Fgf1/Mpzl1/Twist1/Carmil1/Ntf3/Fn1/Rac2/Akap12/Ptger3/Pdgfb/F3/Pawr/C3ar1/Grn/Rdx/Rtn4/Aldoa/Cxcl14/Pdcd10/Ager/Ppp3ca/Cxcl16/Dab2/Foxp1/Itga3/Adra2a/Enpp2/Egr1/Tgfbr1/Hgf/Fermt3/Sema6b/Adam10/Csf1r/Edn1/Myo1f/Selp/Fgfr1op/Cfap20/Ja…
7	POS REG cell migration	GO:0051272	positive regulation of cellular component movement	590	-0.246501	-1.39915	0.0015186	0.0293286	2807	tags=29%, list=23%, signal=24%	Shtn1/Camk2d/Nr4a3/Sema3e/Sema3d/Epb41l4b/Dmtn/Iqgap1/Adamts1/Vegfa/Spry2/Atp7a/Gata2/Sema4b/Rapgef4/RGD1559441/Gas6/Snai1/Arf6/Itgb1/Pde4d/Il1r1/Sdcbp/Apc/Acta2/Mia3/Fgf1/Mpzl1/Twist1/Chst3/Carmil1/Ntf3/Fn1/Rac2/Stmn1/Akap12/Ptger3/Pdgfb/F3/Pawr/C3ar1/Grn/Rdx/Rtn4/Aldoa/Cxcl14/Pdcd10/Ager/Ppp3ca/Cxcl16/Dab2/Foxp1/Itga3/Adra2a/Enpp2/Egr1/Tgfbr1/Hgf/Fermt3/Sema6b/Adam10/Csf1r/Edn1/Myo1f/Selp/Fgfr1…
7	POS REG cell migration	GO:0002687	positive regulation of leukocyte migration	147	-0.392463	-1.83733	0.000529241	0.0185329	2609	tags=34%, list=21%, signal=27%	Vegfa/RGD1559441/Gas6/Il1r1/Mia3/Rac2/Ptger3/Pawr/C3ar1/Rtn4/Cxcl14/Ager/Adam10/Edn1/Selp/Calr/Csf1/Ptprj/Dock8/Lgals9/P2rx4/Nckap1l/Wnt5a/Ptafr/Spn/Pdgfd/Aif1/Camk1d/Ccl2/Slamf1/Swap70/Ptn/Ccr1/P2ry12/Cd74
7	POS REG cell migration	GO:0040017	positive regulation of locomotion	607	-0.252702	-1.43787	0.00113809	0.0251197	2807	tags=30%, list=23%, signal=24%	Shtn1/Camk2d/Nr4a3/Chmp3/Sema3e/Sema3d/Epb41l4b/Dmtn/Iqgap1/Adamts1/Vegfa/Spry2/Atp7a/Gata2/Sema4b/Rapgef4/RGD1559441/Gas6/Snai1/Arf6/Itgb1/Pde4d/Il1r1/Sdcbp/Apc/Acta2/Mia3/Fgf1/Mpzl1/Twist1/Carmil1/Ntf3/Cav2/Fn1/Rac2/Akap12/Ptger3/Pdgfb/F3/Pawr/C3ar1/Grn/Rdx/Rtn4/Aldoa/Cxcl14/Pdcd10/Ager/Ppp3ca/Cxcl16/Dab2/Chmp4c/Foxp1/Itga3/Adra2a/Enpp2/Egr1/Tgfbr1/Hgf/Fermt3/Sema6b/Adam10/Csf1r/Edn1/Myo1f/Selp…
8	Ribosome biogenesis	GO:0000027	ribosomal large subunit assembly	42	0.573206	1.8924	0.000702001	0.0213079	1308	tags=35%, list=11%, signal=31%	Dhx30/Rplp0/Nle1/Bop1/Rpl24/Rsl24d1/Rpl10/Mrto4/Traf7
8	Ribosome biogenesis	GO:0042273	ribosomal large subunit biogenesis	94	0.46369	1.86686	0.000168011	0.0140801	2959	tags=41%, list=24%, signal=31%	Ebna1bp2/Aamp/Dhx30/Eif6/Rpl7l1/Rplp0/Nle1/Bop1/Rpl24/Urb1/Rsl24d1/Rpl10/Znhit3/Surf6/Heatr3/Mrto4/Traf7/Wdr12/Nip7/Nhp2/Pes1/Nop53/Rsl1d1/Rpl35a/Las1l/Rpl3
8	Ribosome biogenesis	GO:0042274	ribosomal small subunit biogenesis	85	0.484533	1.87889	0.000339213	0.0140801	2858	tags=47%, list=23%, signal=36%	Rps19/Rps14/Rps28/Rps5/Tbl3/Rps15/Rps27l/Surf6/Eral1/Bysl/Rcl1/Rrp7a/Pwp2/Mrps7/Rps2/Utp4/Nob1/Dhx37/Tsr3/Rps8/Rrp36/Abt1/Rpsa/Utp6/Wdr46
8	Ribosome biogenesis	GO:0042255	ribosome assembly	92	0.622995	2.43729	0.000168776	0.0140801	1757	tags=42%, list=14%, signal=36%	Rps19/Rps14/Rps28/Nsun4/Dhx30/Rps5/Eif6/Rplp0/Nle1/Bop1/Rpl24/Rps15/Rsl24d1/Rps27l/Rpl10/Eral1/Mrto4/Rrp7a/Traf7/Pwp2/Mrps7/Rps2/Nip7
8	Ribosome biogenesis	GO:0042254	ribosome biogenesis	293	0.367506	1.79746	0.000149566	0.0140801	1778	tags=26%, list=15%, signal=23%	Rps19/Rps14/Ebna1bp2/Eri3/Aamp/Rps28/Nsun4/Dhx30/Rps5/Eif6/Tbl3/Rpl7l1/Rplp0/Trmt112/Nle1/Imp3/Bop1/Rpl24/Npm3/Urb1/Imp4/Rps15/Gtf2h5/Cul4a/Rsl24d1/Pih1d1/Rps27l/Rpl10/Znhit3/Surf6/Urb2/Eral1/Exosc4/Mrpl36/Bysl/Heatr3/Mrto4/Rcl1/Rrp7a/Gemin4/Traf7/Zfp593/Mybbp1a/Rrp1/Ran/Pwp2/Mrps7/Rrn3/Rps2/Utp4/Nob1/Wdr12/Dhx37/Dkc1/Nip7/Tsr3/Ddx31/Rps8
9	Blood circulation	GO:0008015	blood circulation	493	-0.295103	-1.61852	0.000339213	0.0140801	2888	tags=34%, list=24%, signal=27%	Irx5/Erap1/Ank2/Olr59/Add3/Lnpep/Camk2d/Adora2a/Atp2b4/Avpr1a/Ptp4a3/Vegfa/Pde3a/Dusp5/Scn4b/Gas6/Gpr37l1/Pde4d/Acta2/Pparg/Smad5/Sri/Akap9/Stat1/Adm/Akap12/Gnao1/Ptger3/Pdgfb/Ddah1/Tmem65/C3ar1/Ramp2/Cacna2d1/Crh/Ager/Sult1a1/Npr3/Slc1a1/Mdm4/Casq2/Adra2a/Ryr2/Grip2/Arhgap42/Edn1/Jak2/Cacnb2/Dock5/P2rx1/Srsf1/Sp4/Agtrap/Ptprm/Atp5pf/Ptprj/Cd34/Amot/Trdn/Agtr1a/Stc1/Ptgs2/P2rx4/Ephx2/Ptafr/Adcy6/…
9	Blood circulation	GO:0003013	circulatory system process	503	-0.286383	-1.57288	0.000345304	0.0141222	2189	tags=27%, list=18%, signal=23%	Smad5/Sri/Akap9/Stat1/Adm/Akap12/Gnao1/Ptger3/Pdgfb/Ddah1/Tmem65/C3ar1/Ramp2/Cacna2d1/Crh/Ager/Sult1a1/Npr3/Slc1a1/Mdm4/Casq2/Adra2a/Ryr2/Grip2/Arhgap42/Edn1/Jak2/Cacnb2/Dock5/P2rx1/Srsf1/Sp4/Agtrap/Ptprm/Atp5pf/Ptprj/Cd34/Amot/Trdn/Agtr1a/Stc1/Ptgs2/P2rx4/Ephx2/Ptafr/Adcy6/Zmpste24/Hey2/Angpt1/Nos1/Cav1/Id2/Rock2/Casr/Adipoq/Gja1/Dmd/Ptpro/Pik3r1/Npy1r/Map2k6/Hba1/Apln/Gucy1a1/Nkx2-1/Nampt/Ceaca…
9	Blood circulation	GO:1903522	regulation of blood circulation	251	-0.315848	-1.59515	0.000865052	0.0233568	2250	tags=30%, list=18%, signal=25%	Sri/Akap9/Adm/Gnao1/Ptger3/Tmem65/Cacna2d1/Ager/Slc1a1/Mdm4/Casq2/Adra2a/Ryr2/Arhgap42/Edn1/Jak2/Cacnb2/Dock5/P2rx1/Sp4/Atp5pf/Trdn/Agtr1a/Stc1/Ptgs2/P2rx4/Ptafr/Zmpste24/Hey2/Nos1/Cav1/Casr/Gja1/Dmd/Pik3r1/Npy1r/Apln/Mef2a/Kcnj5/Per2/Kcnn2/Dlg1/Hrc/Kcna5/Tpm1/Slc8a1/COX2/Pln/Ctnna3/Lep/Chrna7/Cd38
9	Blood circulation	GO:0019229	regulation of vasoconstriction	81	-0.45379	-1.88342	0.000245278	0.0140801	2160	tags=38%, list=18%, signal=31%	Adm/Ptger3/Adra2a/Arhgap42/Edn1/Dock5/P2rx1/Agtr1a/Ptgs2/Ptafr/Nos1/Cav1/Casr/Gja1/Npy1r/Apln/Per2/Kcna5/COX2/Lep/Cd38
9	Blood coagulation	GO:0007596	blood coagulation	159	-0.366961	-1.73109	0.00080429	0.0221463	2686	tags=36%, list=22%, signal=29%	Dmtn/Tlr4/F2rl3/Stxbp3/C9/Gas6/Plek/Ptger3/Pdgfb/F3/Pf4/Adra2a/Serpine2/Fermt3/Bloc1s6/Ptpn6/Selp/P2rx1/Ptprj/Cd34/Serpind1/Cd40lg/Enpp4/Mertk/Lyn/Pik3cb/Entpd1/Cav1/Tfpi2/F13a1/S100a9/Ceacam1/Slc7a11/Papss2/Hps5/P2ry12/Ubash3b/Fcer1g/Slc4a1/C3
9	Blood coagulation	GO:0050817	coagulation	165	-0.35612	-1.6908	0.000801496	0.0221463	2686	tags=35%, list=22%, signal=28%	Dmtn/Tlr4/F2rl3/Stxbp3/C9/Gas6/Plek/Ptger3/Pdgfb/F3/Pf4/Adra2a/Serpine2/Fermt3/Bloc1s6/Ptpn6/Selp/P2rx1/Ptprj/Cd34/Serpind1/Cd40lg/Enpp4/Mertk/Lyn/Pik3cb/Entpd1/Cav1/Tfpi2/F13a1/S100a9/Ceacam1/Slc7a11/Papss2/Hps5/P2ry12/Ubash3b/Fcer1g/Slc4a1/C3
9	Blood coagulation	GO:0007599	hemostasis	161	-0.354738	-1.6796	0.000802998	0.0221463	2686	tags=36%, list=22%, signal=28%	Dmtn/Tlr4/F2rl3/Stxbp3/C9/Gas6/Plek/Ptger3/Pdgfb/F3/Pf4/Adra2a/Serpine2/Fermt3/Bloc1s6/Ptpn6/Selp/P2rx1/Ptprj/Cd34/Serpind1/Cd40lg/Enpp4/Mertk/Lyn/Pik3cb/Entpd1/Cav1/Tfpi2/F13a1/S100a9/Ceacam1/Slc7a11/Papss2/Hps5/P2ry12/Ubash3b/Fcer1g/Slc4a1/C3
10	Steroid hormone response	GO:0031960	response to corticosteroid	321	-0.304592	-1.58224	0.000296121	0.0140801	2726	tags=36%, list=22%, signal=29%	Foxo3/Cebpa/Avpr1a/Tlr4/Cdo1/Vegfa/Arg1/Errfi1/Lmnb1/Tfap4/Ggcx/Ass1/Usp8/Fn1/Adm/Fas/Zfp36/Slc18a2/RT1-Bb/Mfn1/Crh/Sult1a1/Il1rn/Sgk1/Fosb/Fos/Myod1/Ephx1/Kras/Agl/Edn1/Akr1c3/Jak2/Acadm/Socs3/Cldn1/Hspd1/Bmi1/Crebrf/Anxa1/Eif4e/Abcg2/Cybb/Fabp4/Alpl/Agtr1a/Stc1/Ptgs2/Klf9/Dusp1/Pfkfb1/Wnt5a/Ptafr/Aqp1/Ppargc1b/Ghr/Cav1/Aif1/Adipoq/A2m/Ccl2/Bche/Pik3r1/Tyms/Ghrh/RT1-Db1/Igfbp7/Adam9/RT1-Ba/Pck1/…
10	Steroid hormone response	GO:0051384	response to glucocorticoid	297	-0.321189	-1.64998	0.000293945	0.0140801	2726	tags=38%, list=22%, signal=30%	Foxo3/Cebpa/Avpr1a/Tlr4/Cdo1/Vegfa/Arg1/Errfi1/Lmnb1/Tfap4/Ggcx/Ass1/Usp8/Fn1/Adm/Fas/Zfp36/Slc18a2/RT1-Bb/Mfn1/Crh/Sult1a1/Il1rn/Sgk1/Fosb/Fos/Myod1/Ephx1/Kras/Agl/Edn1/Jak2/Acadm/Socs3/Cldn1/Hspd1/Bmi1/Crebrf/Anxa1/Eif4e/Abcg2/Fabp4/Alpl/Agtr1a/Stc1/Ptgs2/Klf9/Dusp1/Pfkfb1/Wnt5a/Ptafr/Aqp1/Ppargc1b/Ghr/Cav1/Aif1/Adipoq/A2m/Ccl2/Bche/Pik3r1/Tyms/Ghrh/RT1-Db1/Igfbp7/Adam9/RT1-Ba/Pck1/C3/Serpina3n…
10	Steroid hormone response	GO:1901654	response to ketone	391	-0.303603	-1.60605	0.000305998	0.0140801	2821	tags=36%, list=23%, signal=29%	Rnf4/Elk1/Xrn1/Foxo3/Cebpa/Avpr1a/Adamts1/Tlr4/Vegfa/Arg1/Errfi1/Nasp/Ca9/Csnk2a1/Lmnb1/Tfap4/Adh1/Pparg/Ggcx/Ass1/Cyp19a1/Usp8/Fn1/Npm1/Ptger3/Ccnd2/Fas/Slc18a2/Ramp2/Opa1/RT1-Bb/Mfn1/Crh/Prkaa2/Ager/Klf4/Foxp1/Fosb/Tgfbr1/Fos/Psph/Edn1/Akr1c3/Ube3a/Rwdd1/Jak2/Calr/Socs3/Ncoa1/Pias2/Cldn1/Bmi1/Eif4e/Tpmt/Abcg2/Cybb/Sfrp1/Agtr1a/Klf9/Dusp1/Wnt5a/Ptafr/Adcy6/Aqp1/Havcr1/Ghr/Cav1/Rock2/A2m/Arpc2/Cc…
10	Steroid hormone response	GO:0048545	response to steroid hormone	540	-0.2768	-1.53595	0.00104131	0.0246962	3124	tags=37%, list=26%, signal=28%	Prkca/Pam/Paqr7/Cflar/Uba5/Hdac1/Rorc/Rxrg/Mgp/Hnrnpu/Maob/Cbx3/Kank2/Anxa3/Olr59/Nr4a3/Nr4a1/Foxo3/Cebpa/Hsd17b4/Dnaja1/Avpr1a/Tlr4/Cdo1/Vegfa/Arg1/Errfi1/Lmnb1/Tfap4/Adh1/Acsl6/Pparg/Ggcx/Ass1/Nr1d2/Usp8/Nr1i3/Fn1/Cnot2/Adm/Lats1/Brca1/Ptger3/Fas/Med1/Zfp36/Vdr/Slc18a2/Ramp2/RT1-Bb/Mfn1/Crh/Sult1a1/Npc1/Dab2/Il1rn/Foxp1/Sgk1/Fosb/Egr1/Fos/Myod1/Ephx1/Kras/Agl/Car2/Edn1/Nr4a2/Akr1c3/Ube3a/Rwdd1/…
11	Golgi vesicle transport	GO:0006888	ER to Golgi vesicle-mediated transport	125	0.437657	1.93965	0.000159923	0.0140801	2595	tags=39%, list=21%, signal=31%	Arfgap2/Tmed10/Kdelr1/Pitpnm3/Tmed4/Zw10/Tmed9/Cope/Tbc1d20/Sec24c/Vamp7/Copg1/Trappc4/Htt/Lrrk2/Trappc3/Trappc11/Nrbp1/Pef1/Vcp/Gas1/Copa/Sec13/Trappc6a/Tmed1/Rab1b/Use1/Arfgap3/Gosr2/Sec23ip/Golga2/Pdcd6/Hyou1/Rab43/Trappc2l/Klhl12/Nrbp2/Preb/Stx17/Trappc12/Copb1/Sec16a
11	Golgi vesicle transport	GO:0048193	Golgi vesicle transport	263	0.378285	1.85532	0.000149254	0.0140801	2713	tags=35%, list=22%, signal=28%	Cog4/Cog2/Arfgap2/Tmed10/Kdelr1/Nsf/Pitpnm3/Arfrp1/Copz2/Tmed4/Zw10/Stx6/Tmed9/Llgl1/Cope/Exoc4/Spire1/Trappc10/Ankfy1/Ap4m1/Tbc1d20/Sec24c/Vamp7/Bbs2/Copg1/Nbas/Rab34/Trappc4/Vamp5/Htt/Lrrk2/Trappc3/Trappc11/Nrbp1/Pef1/Cog7/Vcp/Gas1/Copa/Sec13/Uvrag/Sort1/Trappc6a/Ccdc22/Arf5/Tmed1/Rab31/Rab1b/Rack1/Use1/Gga1/Bet1l/Myo18a/Arfgap3/Vamp3/Ap3d1/Gosr2/Arfgef2/Sec23ip/Golga2/Slc30a6/Plcb3/Pdcd6/Prkci…
11	Golgi vesicle transport	GO:0006890	retrograde vesicle-mediated transport, Golgi to ER	48	0.531194	1.95694	0.000522557	0.0185329	1639	tags=33%, list=13%, signal=29%	Cog4/Arfgap2/Tmed10/Kdelr1/Copz2/Cope/Nbas/Htt/Cog7/Copa/Uvrag/Arf5/Bet1l/Arfgap3
13	Response to bacterium	GO:0009617	response to bacterium	860	-0.292168	-1.65788	0.000374953	0.0147604	2643	tags=31%, list=22%, signal=25%	Fgfr2/Tlr4/Timp4/Gbp2/Optn/B2m/Arg1/Plcg2/Peli3/Nlrc4/Tlr5/Il12rb2/Fuca2/Nfib/Pde4d/Wasl/P2rx7/St13/Ppargc1a/Ncf1/Ass1/Snca/Il10ra/Cd80/Ctr9/Amy1a/Thrsp/Fn1/Tnfaip8/Stat1/Adm/Akap12/Ptger3/Fas/F3/Nfkbia/Pawr/Zfp36/Abcd2/Grn/Cfb/Pf4/Aldoa/Herc6/Rps6ka3/Cxcl16/Il1rn/Foxp1/Tent5a/Abcc5/Fos/Clec4d/Drosha/Fer1l6/Edn1/Nlrp1a/Myo1f/Selp/Cd86/Tnfrsf11a/Jak2/Ifit3/Pdcd4/Socs3/Cd274/Irf5/Bank1/Cldn1/Hspd1/…
13	Response to bacterium	GO:0032496	response to lipopolysaccharide	498	-0.309977	-1.67679	0.000328623	0.0140801	2700	tags=32%, list=22%, signal=25%	Gng12/Vcam1/Fgfr2/Tlr4/Timp4/Gbp2/Arg1/Plcg2/Tlr5/Il12rb2/Pde4d/P2rx7/Ppargc1a/Ass1/Snca/Il10ra/Cd80/Ctr9/Fn1/Stat1/Adm/Akap12/Ptger3/Fas/F3/Nfkbia/Pawr/Zfp36/Cfb/Pf4/Aldoa/Rps6ka3/Cxcl16/Il1rn/Foxp1/Abcc5/Fos/Edn1/Selp/Cd86/Tnfrsf11a/Jak2/Pdcd4/Socs3/Cd274/Cldn1/Hspd1/Cd68/Abcg2/Il18bp/Vim/Lgals9/Zfp709/Alpl/Ptgs2/Comt/Wnt5a/Ptafr/Rara/Lyn/Fcgr2b/Pabpn1/Entpd1/Cxcl9/Nos1/Noct/Ncl/Cfh/Tab2/Gja1/C…
13	Response to bacterium	GO:0002237	response to molecule of bacterial origin	514	-0.299324	-1.62672	0.000333667	0.0140801	2700	tags=31%, list=22%, signal=25%	Gng12/Vcam1/Fgfr2/Tlr4/Timp4/Gbp2/B2m/Arg1/Plcg2/Tlr5/Il12rb2/Pde4d/P2rx7/Ppargc1a/Ass1/Snca/Il10ra/Cd80/Ctr9/Fn1/Stat1/Adm/Akap12/Ptger3/Fas/F3/Nfkbia/Pawr/Zfp36/Cfb/Pf4/Aldoa/Rps6ka3/Cxcl16/Il1rn/Foxp1/Abcc5/Fos/Edn1/Selp/Cd86/Tnfrsf11a/Jak2/Pdcd4/Socs3/Cd274/Irf5/Cldn1/Hspd1/Cd68/Abcg2/Il18bp/Vim/Lgals9/Zfp709/Alpl/Ptgs2/Comt/Wnt5a/Ptafr/Rara/Lyn/Fcgr2b/Pabpn1/Entpd1/Cxcl9/Nos1/Noct/Ncl/Cfh/Ta…
16	Autophagy	GO:0006914	autophagy	385	0.322411	1.63745	0.000285063	0.0140801	3188	tags=37%, list=26%, signal=28%	Tm9sf1/Map2k1/Pip4k2c/Lzts1/Wdr6/Rab23/Zfyve1/Sh3bp4/Mt3/Pik3c2b/Vps16/Capn10/Tmbim6/Tmem173/Gpsm1/Ubxn6/Fbxo7/Pik3c3/Htt/Lrrk2/Tecpr1/Wdr45b/Ctsd/Hap1/Sqstm1/Supt5h/Pik3r2/Vcp/Kdm4a/Wdr81/Tp53inp1/Map1lc3a/Flcn/Atg4b/Park7/Ehmt2/Pik3r4/Uvrag/Atp13a2/Tpcn2/Mtor/Tollip/Gabarapl2/Rragc/Atg9a/Ubqln2/Plekhm1/Sptlc1/Htra2/Zkscan3/Arsa/Usp13/Wdr41/Atg7/Atg16l2/Hdac6/Bok/Rab1b/Mtcl1/Klhl22/Rasip1/Fis1/S…
16	Autophagy	GO:0016236	macroautophagy	196	0.365155	1.7326	0.000305623	0.0140801	3188	tags=38%, list=26%, signal=29%	Pip4k2c/Lzts1/Rab23/Zfyve1/Pik3c2b/Vps16/Tmem173/Gpsm1/Ubxn6/Pik3c3/Htt/Lrrk2/Tecpr1/Wdr45b/Ctsd/Sqstm1/Supt5h/Vcp/Wdr81/Tp53inp1/Map1lc3a/Atg4b/Ehmt2/Pik3r4/Uvrag/Atp13a2/Mtor/Gabarapl2/Atg9a/Ubqln2/Sptlc1/Htra2/Atg7/Atg16l2/Hdac6/Rab1b/Atp6v0a1/Nbr1/Hdac10/Hspb8/Ulk1/Atg14/Wipi2/Tp53/Stx12/Epg5/Rab3gap2/Nrbp2/Stx17/Wdfy3/Tsc2/Nprl3/Bnip3/LOC294154/Rubcnl/Mtmr3/Tbc1d25/Lgals8/Sec22b/Nsfl1c/Hif1a…
16	Autophagy	GO:0061919	process utilizing autophagic mechanism	385	0.322411	1.63745	0.000285063	0.0140801	3188	tags=37%, list=26%, signal=28%	Tm9sf1/Map2k1/Pip4k2c/Lzts1/Wdr6/Rab23/Zfyve1/Sh3bp4/Mt3/Pik3c2b/Vps16/Capn10/Tmbim6/Tmem173/Gpsm1/Ubxn6/Fbxo7/Pik3c3/Htt/Lrrk2/Tecpr1/Wdr45b/Ctsd/Hap1/Sqstm1/Supt5h/Pik3r2/Vcp/Kdm4a/Wdr81/Tp53inp1/Map1lc3a/Flcn/Atg4b/Park7/Ehmt2/Pik3r4/Uvrag/Atp13a2/Tpcn2/Mtor/Tollip/Gabarapl2/Rragc/Atg9a/Ubqln2/Plekhm1/Sptlc1/Htra2/Zkscan3/Arsa/Usp13/Wdr41/Atg7/Atg16l2/Hdac6/Bok/Rab1b/Mtcl1/Klhl22/Rasip1/Fis1/S…
17	Mitotic nuclear division	GO:0007091	metaphase/anaphase transition of mitotic cell cycle	55	-0.468219	-1.8395	0.0014171	0.0283911	1925	tags=40%, list=16%, signal=33%	Cdk5rap2/Cdc27/Cdc26/Cul3/Atm/Anapc4/Dusp1/Tacc3/Hecw2/Tpr/Spdl1/Gen1/Cenpe/Aurkb/Rad21/Terf1/Bub1
17	Mitotic nuclear division	GO:0010965	regulation of mitotic sister chromatid separation	56	-0.468219	-1.8395	0.0014171	0.0283911	1925	tags=40%, list=16%, signal=33%	Cdk5rap2/Cdc27/Cdc26/Cul3/Atm/Anapc4/Dusp1/Tacc3/Hecw2/Tpr/Spdl1/Gen1/Cenpe/Aurkb/Rad21/Terf1/Bub1
18	Other processes	GO:0071277	cellular response to calcium ion	88	-0.441034	-1.86612	0.00024558	0.0140801	3645	tags=51%, list=30%, signal=36%	Hspa5/Mylk/Jun/Trpm2/Asph/Syt13/Adgrv1/Dmtn/Iqgap1/Mcoln1/Krt10/Alox15/Carf/Fus/Cpne1/Prkaa2/Add1/Fosb/Fos/Kcnh1/Edn1/Akr1c3/Nlgn1/Nfatc3/Cpne3/Wnt5a/Cacybp/Alox5ap/Crhbp/Mef2a/Crp
18	Other processes	GO:0006897	endocytosis	598	-0.247662	-1.40185	0.00113336	0.0251197	2641	tags=30%, list=22%, signal=24%	Ppp3cb/Tlr4/Rab4a/Scyl2/Vegfa/Ramp1/B2m/Gata2/Flot1/Plcg2/Gas6/Ppt1/Arf6/Rab5c/Itgb1/Wasl/Sdcbp/P2rx7/Alox15/Pparg/Lyar/Snca/Il10ra/Bicd1/Carmil1/Ntf3/Cav2/Rspo1/Ppp3cc/Adm/Ncf4/Ptger3/Pacsin2/Grn/Actg1/Ramp2/Vav1/Ankrd13d/Add1/Ager/Ppp3ca/Cxcl16/Snx2/Rinl/Npc1/Dab2/Il2rg/Xkr6/Scamp5/Atxn2/Pten/Colec12/Rab21/Mkln1/Picalm/Inpp5f/Ube3a/Calr/Nlgn1/Anxa1/Ptprj/Fcgr2a/Srpx/Fgr/Hck/Rab39a/Mtmr2/Mertk/D…
18	Other processes	GO:0072594	establishment of protein localization to organelle	376	0.291492	1.47887	0.00185794	0.0339936	2680	tags=31%, list=22%, signal=25%	Grpel1/Agt/Kpna6/Tomm34/Pmm1/Nup214/Rab23/Bax/Ipo13/Nup85/Pex16/Ap4m1/Pex10/Tomm40/Vamp7/Lrwd1/Ift122/Fbxo7/Acd/Lrrk2/Tnpo2/Cox18/Ipo4/Pex5/Timm50/Pik3r2/Dmap1/Trim28/Lmna/Pex26/Pik3r4/Maip1/Pih1d1/Pttg1ip/Agap3/Heatr3/Lonp2/Ruvbl2/Zfand2b/Rpain/Timm29/Pex14/Ipo9/Vps37c/Mff/Ran/Aip/Fis1/Srpra/Srebf1/Nf1/Bmp4/Timm10/Cacng4/Tmco6/Pex3/Cry2/Snupn/Dnlz/Dkc1/Mbtps1/Txnip/Ap3d1/Cdkn1a/Gosr2/Tomm70/Vps2…
18	Other processes	GO:1901568	fatty acid derivative metabolic process	145	-0.402401	-1.81204	0.000256871	0.0140801	2682	tags=36%, list=22%, signal=28%	Hsd17b4/Avpr1a/Tlr4/Fabp5/Lta4h/Acsl6/Alox15/Pparg/Ncf1/Elovl1/Pibf1/Mgst3/Far1/Abcd1/Edn1/Akr1c3/Anxa1/Ptgs2/Cyp4f18/Akr1c14/Alox5ap/Ptgr1/Elovl6/Elovl4/Mapk9/Hpgd/Cd74/Hmgcll1/Dgat2/Cyp4a8
18	Other processes	GO:0010469	regulation of signaling receptor activity	536	-0.292331	-1.53882	0.000305904	0.0140801	3230	tags=38%, list=27%, signal=28%	Cnrip1/Cer1/Ostn/Nog/Cdnf/Gal/Gfer/Angptl3/Nlgn3/Tsg101/Erfe/Ntf4/Lypd1/Stc2/Anxa3/LOC100912228/Aplp2/Vegfa/Errfi1/Gas6/Itgb1/Pde4d/Ppargc1a/Fgf1/Ncf1/Wnt4/Bicd1/Ntf3/Ifngr1/Nrg2/Akap9/Adm/Med1/Pdgfb/Tnfsf13/Grn/Pf4/Homer1/Crh/Ager/Cxcl16/Metrnl/Tnfsf10/Il1rn/Adra2a/Pten/Hgf/Ccl28/Sfrp2/Edn1/Fndc5/Rwdd1/Nlgn1/Ncapg2/Csf1/Gprc5a/Cfl1/Ptprj/Tnfrsf11b/Cd40lg/Stc1/Wnt5a/Osm/Ccl6/Cxcl9/Pdgfd/Btc/Adipo…
18	Other processes	GO:0070555	response to interleukin-1	168	-0.370549	-1.77825	0.000546448	0.0185329	3166	tags=37%, list=26%, signal=27%	Tank/Fmr1/Prkca/Yy1/Ets1/Irak2/Irak4/Slc25a4/Plcb1/Gbp2/Il1r1/Snca/Fn1/Gbp3/Akap12/Ptger3/Fas/Pawr/Taf9/Vrk2/Il1rn/Egr1/Edn1/Tnfrsf11a/Igbp1/Mapk13/Bmi1/Anxa1/Hspa9/Cfl1/Lgals9/Sfrp1/Ghr/Ccl6/Otud4/Ccl2/Rbmx/Ccl11/Mapk9/Sox9/Pck1/Cebpb/Serpina3n/Aqp4/Cd38
18	Other processes	GO:0007584	response to nutrient	371	-0.280831	-1.50743	0.000642674	0.0203103	2714	tags=34%, list=22%, signal=27%	Cebpa/Vcam1/Lrp6/Adamts1/Suox/Vegfa/Optn/Arg1/Plcg2/Gas6/Itgb1/Snw1/P2rx7/Hat1/Acsl6/Pparg/Pim1/Pkm/Ggcx/Ass1/Stat1/Gnpat/Brca1/Brip1/Med1/Prdm4/Pawr/Vdr/Hmgcs1/Opa1/Taf9/Ager/Pten/Ryr2/Agl/Ccl28/Sfrp2/Cib2/Akr1c3/Slc16a1/Dnmt3a/Acadm/P2rx1/Ncoa1/Nmral1/Hspd1/Hspa9/Ddit3/Prkcb/Abcg2/Slc8a2/Cybb/Creb1/Tnfrsf11b/Ldha/Vim/Cd40lg/Alpl/Sfrp1/Stc1/Ptgs2/P2rx4/Rara/Havcr1/Angpt1/Entpd1/Nos1/Cav1/Brca2/C…
18	Other processes	GO:0014074	response to purine-containing compound	226	-0.311217	-1.5745	0.000578369	0.0191485	2763	tags=34%, list=23%, signal=26%	Ndufs4/Xrn1/Adora2a/Rap1b/Dmtn/Cdo1/Pde3a/Plcg2/Enpp1/Pde4d/P2rx7/Ppargc1a/Pparg/Ass1/Akap9/Stat1/Ccnd2/Hmgcs1/Prkaa2/Pnpt1/Casq2/Pten/Fosb/Egr1/Ryr2/Fos/Cib2/P2rx1/Hspd1/Ldha/Stc1/Ptgs2/Dusp1/P2rx4/Pfkfb1/Per1/Ptafr/Aqp1/Ppargc1b/Entpd1/Gpd1/Adipoq/Ccl2/Hsp90b1/Adss/P2ry6/Pik3r1/Crhbp/Dnmt1/P2ry12/Slc8a1/Dntt/P2rx3/Pck1/Slc5a5/Akap7/Serpina3n/Top1
18	Other processes	GO:0006414	translational elongation	54	0.497577	1.86017	0.00103466	0.0246962	3100	tags=48%, list=25%, signal=36%	Rpl30/Rplp2/Abtb1/Tsfm/Eef1a1/Nelfb/Rplp1/Eif5a/Zfp598/Gtpbp1/Eef1a2/Rack1/Eef1g/Mrpl44/Eef1d/Eefsec/Hbs1l/Eif4a3/Eef2/Eef1b2/Dph3

## Sheet: Table S6
DELTApln [LRT.HI.PLN-LRT.CTRL.PLN vs HRT.HI.PLN-HRT.CTRL.PLN] Enrichment Map Summary Table; FDR <0.05, P <0.001, Similarity Cut-off <0.375
ClusterNo	ClusterID	GOID	Description	setSize	enrichmentScore	NES	pvalue	qvalues	rank	leading_edge	core_enrichment
1	Nucleotide metabolism	GO:0046031	ADP metabolic process	94	-0.427689	-1.82262	0.000812513	0.016058	1910	tags=43%, list=16%, signal=36%	P2rx7/Actn3/Tigar/Pfkfb3/Eno2/Gapdh/Hif1a/Dhtkd1/Prkag3/Jmjd8/Prkag2/Slc4a1/Prkaa2/Ppargc1a/Pfkfb2/Ppara/Aldoa/Ldha/Pgam2/Pkm/Tpi1/LOC108351137/Pfkm/Gpd1/Eno3/Pgk1/Bpgm/Gpi/LOC303448
1	Nucleotide metabolism	GO:0006754	ATP biosynthetic process	133	-0.430387	-1.9649	0.000201207	0.00771791	1910	tags=41%, list=16%, signal=35%	P2rx7/Cyc1/Actn3/Tigar/Pfkfb3/Atp5f1b/Atp5pb/Atp5pf/Atp5f1a/Atp5mc3/Eno2/Gapdh/Hif1a/Dhtkd1/Prkag3/Ndufc2/LOC500350/Jmjd8/Prkag2/Slc4a1/Atp5mc2/Prkaa2/Ppargc1a/Atp5po/Pfkfb2/Atp5f1c/Atp5me/Ppara/Parp1/Aldoa/Pgam2/Pkm/Tpi1/LOC108351137/Pfkm/Gpd1/Eno3/Pgk1/Bpgm/Gpi/LOC303448
1	Nucleotide metabolism	GO:0006757	ATP generation from ADP	85	-0.468788	-1.95174	0.000612495	0.0129178	1910	tags=46%, list=16%, signal=39%	P2rx7/Actn3/Tigar/Pfkfb3/Eno2/Gapdh/Hif1a/Dhtkd1/Prkag3/Jmjd8/Prkag2/Slc4a1/Prkaa2/Ppargc1a/Pfkfb2/Ppara/Aldoa/Pgam2/Pkm/Tpi1/LOC108351137/Pfkm/Gpd1/Eno3/Pgk1/Bpgm/Gpi/LOC303448
1	Nucleotide metabolism	GO:0046034	ATP metabolic process	258	-0.371921	-1.88628	0.000199203	0.00771791	2881	tags=47%, list=24%, signal=37%	Cox6a1/Atp5f1e/Nipsnap2/ATP8/Ndufs2/Zbtb20/Atp5mg/Cox6a2/ND4/Dld/Prxl2c/Sdha/Ppif/COX2/Ogdh/ND5/Sdhaf2/Enpp1/Cox7a2/CYTB/Trem2/Pde2a/ND4L/Atp1b1/ATP6/Atp5mc1/Ndufaf1/Esrrb/Cox7a2l/Msh2/Uqcrfs1/COX3/P2rx7/Cyc1/Actn3/Tigar/Pfkfb3/Atp5f1b/Ndufb9/Ndufa10/Atp5pb/Snca/Ndufa8/Atp5pf/Atp5f1a/Ndufs1/Atp5mc3/Eno2/Sdhc/Gapdh/Hif1a/Coq9/Dhtkd1/Ndufa12/Prkag3/Ndufc2/LOC500350/Jmjd8/Prkag2/ND2/Slc4a1/Atp5mc2/C…
1	Nucleotide metabolism	GO:0042773	ATP synthesis coupled electron transport	71	-0.532102	-2.18994	0.000408914	0.0104326	3627	tags=62%, list=30%, signal=44%	Ndufv3/Ndufs6/Uqcc3/Ndufb6/Cox6a1/Ndufs2/Cox6a2/ND4/Dld/Sdha/COX2/ND5/Sdhaf2/CYTB/ND4L/Ndufaf1/Uqcrfs1/COX3/Cyc1/Ndufb9/Ndufa10/Snca/Ndufa8/Ndufs1/Sdhc/Coq9/Ndufa12/Ndufc2/ND2/Cox5a/Ndufb8/Ndufv2/Uqcrh/Uqcrb/Cycs/Sdhd
1	Nucleotide metabolism	GO:0016052	carbohydrate catabolic process	144	-0.456597	-2.11677	0.000199442	0.00771791	2230	tags=43%, list=18%, signal=35%	Esrrb/Scarb2/Neu3/Rpe/P2rx7/Actn3/Tigar/Pfkfb3/Dera/Eno2/Gapdh/Hif1a/Dhtkd1/Prkag3/Jmjd8/Ppp1cb/Prkag2/Slc4a1/Prkaa2/Ppargc1a/Pfkfb2/Ppara/Aldoa/Ctbs/Gpd2/Ldha/Ppp1ca/Pgam2/Pkm/Tpi1/LOC108351137/Pgm1/Pfkm/Gpd1/Gm2a/Pygm/Neu2/Eno3/Pgk1/Ppp1r3d/Bpgm/Ppp1r3c/Agl/Hexb/Gpi/LOC303448/Ppp1r3b
1	Nucleotide metabolism	GO:0046394	carboxylic acid biosynthetic process	367	-0.334497	-1.75237	0.000199164	0.00771791	1910	tags=35%, list=16%, signal=30%	Ogdh/Glud1/Fads1/Cbs/Acot7/Aldh1a3/Chst12/Hacd3/Rdh10/Ccnd3/Esrrb/Mecr/Pla2g5/Atp2b4/Alox12/P2rx7/Amacr/Actn3/Tigar/Pfkfb3/Gls2/Hoga1/Cth/Scd2/Psat1/Prkab1/Hyal1/Nanp/Eno2/Gapdh/Hif1a/Dhtkd1/Srr/Gne/Prkag3/Mthfd2l/Prkag1/Prxl2b/Phgdh/Mtap/Jmjd8/Asah2/Acsl3/Prkag2/Glul/Slc4a1/Slc1a3/Prkaa2/Alox15/Stard4/Mid1ip1/Ppargc1a/Got1/Fcer1a/Scd/Acsm5/LOC681458/Gamt/Hsd17b12/Rgn/Acot11/Gls/Acss2/Pfkfb2/Ppar…
1	Nucleotide metabolism	GO:0009108	coenzyme biosynthetic process	198	-0.366798	-1.79381	0.00019988	0.00771791	1910	tags=32%, list=16%, signal=28%	P2rx7/Actn3/Tigar/Pfkfb3/Pcbd1/Dlat/Nadk2/Pdss2/Snca/Eno2/Fdxr/Gapdh/Hif1a/Coq10a/Pdhb/Coq9/Dhtkd1/Nmnat3/Pank1/Prkag3/Jmjd8/Prkag2/Coq3/Pdk2/Slc4a1/Rfk/Prkaa2/Ppargc1a/Nmrk1/Idh2/Rgn/Acss2/Pfkfb2/Ppara/Elovl3/Acly/Aldoa/Pgam2/Pkm/Tpi1/Acsl6/LOC108351137/Pfkm/Gpd1/Eno3/Nampt/Pgk1/Bpgm/Gpi/LOC303448
1	Nucleotide metabolism	GO:0006732	coenzyme metabolic process	336	-0.305991	-1.60425	0.000598683	0.0129178	1987	tags=29%, list=16%, signal=25%	Kif1b/Rpe/P2rx7/Actn3/Tigar/Fdx1/Pfkfb3/Pcbd1/Dlat/Mdh1/Nadk2/Pdss2/Snca/Dcxr/Fmo1/Eno2/Fdxr/Gapdh/Hif1a/Coq10a/Pdhb/Coq9/Dhtkd1/Nmnat3/Suclg1/Pank1/Mbip/Prkag3/Mthfd2l/Thtpa/Tyms/Jmjd8/Prkag2/Coq3/Dgat2/Pdk2/Slc4a1/Rfk/Ggh/Prkaa2/Ppargc1a/Nmrk1/Acsm5/Gamt/Idh2/Rgn/Acot11/Acss2/Dlst/Pfkfb2/Ppara/Elovl3/Acly/Aldoa/Mccc2/Gpd2/Dnmt1/Ldha/Pgam2/Fasn/Pkm/Tpi1/Idh3a/Acsl6/Hmgcs1/LOC108351137/Pfkm/Fmo2/…
1	Nucleotide metabolism	GO:0051188	cofactor biosynthetic process	255	-0.348608	-1.76615	0.00019992	0.00771791	1910	tags=32%, list=16%, signal=27%	P2rx7/Actn3/Tigar/Pfkfb3/Pcbd1/Zfp13/Bdh2/Dlat/Nadk2/Pdss2/Snca/Mfn2/Eno2/Fdxr/Gapdh/Hmbs/Hif1a/Coq10a/Pdhb/Coq9/Dhtkd1/Nmnat3/Pank1/Mbip/Prkag3/Jmjd8/Urod/Prkag2/Coq3/Pdk2/Slc4a1/Rfk/Prkaa2/Ppargc1a/Nmrk1/Idh2/Rgn/Cycs/Fyn/Cox10/Ank1/Acss2/Pfkfb2/Ppara/Fxn/Elovl3/Acly/Aldoa/Alas2/Spta1/Pgam2/Pkm/Tpi1/Acsl6/LOC108351137/Pfkm/Gpd1/Eno3/Nampt/Pgk1/Bpgm/Gpi/LOC303448
1	Nucleotide metabolism	GO:0051186	cofactor metabolic process	510	-0.268156	-1.46841	0.0015949	0.0282736	1861	tags=25%, list=15%, signal=22%	Actn3/Tigar/Fdx1/Pfkfb3/Akr1c14/Akr1b1/Pcbd1/Zfp13/Cth/Bdh2/Dlat/Mdh1/Nadk2/Pdss2/Snca/Blvra/Dcxr/Mfn2/Fmo1/Eno2/Fdxr/Gapdh/Hmbs/Hif1a/Coq10a/Phyh/Pdhb/Coq9/Dhtkd1/Nmnat3/Suclg1/Pank1/Mbip/Prkag3/Mthfd2l/Thtpa/Tyms/Jmjd8/Urod/Prdx4/Prkag2/Coq3/Dgat2/Pdk2/Slc4a1/Rfk/Ggh/Prkaa2/Hbb/Ppargc1a/Got1/Hba-a2/Nmrk1/Hba1/Acsm5/Clybl/Gamt/Idh2/Rgn/Cycs/Acot11/Fyn/Cox10/Ank1/Acss2/Dlst/Pfkfb2/Ppara/Fxn/Elovl…
1	Nucleotide metabolism	GO:0022900	electron transport chain	140	-0.425342	-1.98461	0.00020012	0.00771791	3229	tags=50%, list=27%, signal=37%	Cox6a1/Acadsb/Ndufs2/Sh3bgrl3/Cox6a2/ND4/Steap4/Aox3/Dld/Sdha/Etfb/Cox6c/COX2/ND5/Sdhaf2/Cox7a2/CYTB/ND4L/Ndufaf1/Cox7a2l/Uqcrfs1/Ndufs4/COX3/Ndufa5/Cyc1/Fdx1/Ndufb9/Ndufa10/Cox7b/Ptges2/Snca/Ndufa8/Ndufs1/Sdhc/Coq9/Cox8a/Ndufa12/Ndufc2/Ndufb3/ND2/Slc1a3/Cox5a/Ppargc1a/Nqo2/Ndufb8/Cyb561/Ndufv2/Uqcrh/Uqcrb/Cycs/Glrx/Sdhd/Cox10/Ndufaf2/D2hgdh/Cyb5a/Gpd1
1	Nucleotide metabolism	GO:0006091	generation of precursor metabolites and energy	422	-0.379166	-2.0345	0.000200682	0.00771791	2881	tags=43%, list=24%, signal=34%	ND4/Steap4/Aox3/Dld/Prxl2c/Sdha/Etfb/Cox6c/Inpp5k/Ppif/COX2/Pnpt1/Acadm/Hmgcll1/Pdha1/Ogdh/ND5/Sdhaf2/Enpp1/Pygl/Cox7a2/CYTB/Pde2a/Mdh2/ND4L/Cs/Ppp1cc/Ndufaf1/Esrrb/Oxct1/Cox7a2l/Msh2/Uqcrfs1/Ndufs4/COX3/Ndufa5/P2rx7/Cyc1/Cisd1/Actn3/Tigar/Fh/Fdx1/Pfkfb3/Atp5f1b/Ndufb9/Ndufa10/Cox7b/Ptges2/Dlat/Mdh1/Snca/Ndufa8/Mfn2/Ndufs1/Eno2/Sdhc/Gapdh/Hif1a/Coq10a/ND1/Pdhb/Coq9/Dhtkd1/Cox8a/Lyrm7/Suclg1/Ndufa…
1	Nucleotide metabolism	GO:0006096	glycolytic process	84	-0.468788	-1.95174	0.000612495	0.0129178	1910	tags=46%, list=16%, signal=39%	P2rx7/Actn3/Tigar/Pfkfb3/Eno2/Gapdh/Hif1a/Dhtkd1/Prkag3/Jmjd8/Prkag2/Slc4a1/Prkaa2/Ppargc1a/Pfkfb2/Ppara/Aldoa/Pgam2/Pkm/Tpi1/LOC108351137/Pfkm/Gpd1/Eno3/Pgk1/Bpgm/Gpi/LOC303448
1	Nucleotide metabolism	GO:0042775	mitochondrial ATP synthesis coupled electron transport	66	-0.516693	-2.10057	0.000404122	0.0104326	3627	tags=59%, list=30%, signal=42%	Ndufv3/Ndufs6/Uqcc3/Ndufb6/Cox6a1/Ndufs2/Cox6a2/ND4/Dld/Sdha/Sdhaf2/CYTB/Ndufaf1/Uqcrfs1/COX3/Cyc1/Ndufb9/Ndufa10/Snca/Ndufa8/Sdhc/Coq9/Ndufa12/Ndufc2/ND2/Cox5a/Ndufb8/Ndufv2/Uqcrh/Uqcrb/Cycs/Sdhd
1	Nucleotide metabolism	GO:0072330	monocarboxylic acid biosynthetic process	263	-0.337325	-1.69123	0.000402495	0.0104326	1910	tags=31%, list=16%, signal=27%	P2rx7/Amacr/Actn3/Tigar/Pfkfb3/Hoga1/Scd2/Prkab1/Eno2/Gapdh/Hif1a/Dhtkd1/Srr/Prkag3/Prkag1/Prxl2b/Jmjd8/Asah2/Acsl3/Prkag2/Slc4a1/Slc1a3/Prkaa2/Alox15/Stard4/Mid1ip1/Ppargc1a/Scd/Acsm5/LOC681458/Hsd17b12/Rgn/Acot11/Acss2/Pfkfb2/Ppara/Elovl3/Acly/Aldoa/Abhd3/Tecr/Ldha/Pgam2/Edn1/Fasn/Pkm/Tpi1/Per2/LOC108351137/Pfkm/Abcd2/Gpd1/Eno3/Pgk1/Bpgm/Gpi/LOC303448
1	Nucleotide metabolism	GO:0032787	monocarboxylic acid metabolic process	571	-0.269325	-1.47728	0.00159713	0.0282736	1910	tags=24%, list=16%, signal=21%	P2rx7/Amacr/Actn3/Tigar/Pfkfb3/Akr1c14/Zadh2/Hoga1/Bdh2/Kyat1/Scd2/Dlat/Snca/Prkab1/Hadh/Eno2/Gapdh/Hif1a/C3/Phyh/Pdhb/Dhtkd1/Srr/Adipoq/Prkag3/Prkag1/Prxl2b/Phgdh/Jmjd8/Asah2/Pam/Acsl3/Prkag2/Dgat2/Pdk2/Slc4a1/Ptgr1/Slc1a3/Prkaa2/Alox15/Stard4/Mid1ip1/Ppargc1a/Acox2/Atp8b1/Scd/Sc5d/Acsm5/LOC681458/Ces1d/Idh2/Hsd17b12/Rgn/Acot11/Acss2/Pfkfb2/Ppara/Elovl3/Acly/Grhpr/Aldoa/Lpin1/Lipa/Abhd3/Cyp4f18/…
1	Nucleotide metabolism	GO:0019359	nicotinamide nucleotide biosynthetic process	104	-0.471207	-2.03884	0.000407249	0.0104326	1910	tags=45%, list=16%, signal=38%	P2rx7/Actn3/Tigar/Pfkfb3/Nadk2/Eno2/Gapdh/Hif1a/Dhtkd1/Nmnat3/Prkag3/Jmjd8/Prkag2/Slc4a1/Prkaa2/Ppargc1a/Nmrk1/Idh2/Pfkfb2/Ppara/Aldoa/Pgam2/Pkm/Tpi1/LOC108351137/Pfkm/Gpd1/Eno3/Nampt/Pgk1/Bpgm/Gpi/LOC303448
1	Nucleotide metabolism	GO:0046496	nicotinamide nucleotide metabolic process	150	-0.399409	-1.85985	0.000200481	0.00771791	2230	tags=44%, list=18%, signal=36%	Mdh2/Me2/Esrrb/G6pd/Mpc1/Kif1b/Rpe/P2rx7/Actn3/Tigar/Fdx1/Pfkfb3/Mdh1/Nadk2/Dcxr/Fmo1/Eno2/Fdxr/Gapdh/Hif1a/Dhtkd1/Nmnat3/Prkag3/Jmjd8/Prkag2/Slc4a1/Prkaa2/Ppargc1a/Nmrk1/Idh2/Dlst/Pfkfb2/Ppara/Aldoa/Gpd2/Ldha/Pgam2/Pkm/Tpi1/Idh3a/LOC108351137/Pfkm/Fmo2/Gpd1/Eno3/Nampt/Pgk1/Bpgm/Gpi/LOC303448
1	Nucleotide metabolism	GO:0009132	nucleoside diphosphate metabolic process	122	-0.406664	-1.82019	0.000403307	0.0104326	1910	tags=38%, list=16%, signal=32%	P2rx7/Nudt18/Actn3/Tigar/Pfkfb3/Eno2/Gapdh/Hif1a/Dhtkd1/Suclg1/Prkag3/Jmjd8/Prkag2/Slc4a1/Prkaa2/Ppargc1a/Pfkfb2/Ppara/Aldoa/Entpd4/Dtymk/Ldha/Pgam2/Pkm/Tpi1/LOC108351137/Cmpk2/Pfkm/Gpd1/Eno3/Pgk1/Bpgm/Gpi/LOC303448
1	Nucleotide metabolism	GO:0006165	nucleoside diphosphate phosphorylation	103	-0.445271	-1.9273	0.000409249	0.0104326	1910	tags=41%, list=16%, signal=35%	P2rx7/Actn3/Tigar/Pfkfb3/Eno2/Gapdh/Hif1a/Dhtkd1/Suclg1/Prkag3/Jmjd8/Prkag2/Slc4a1/Prkaa2/Ppargc1a/Pfkfb2/Ppara/Aldoa/Dtymk/Pgam2/Pkm/Tpi1/LOC108351137/Cmpk2/Pfkm/Gpd1/Eno3/Pgk1/Bpgm/Gpi/LOC303448
1	Nucleotide metabolism	GO:0009124	nucleoside monophosphate biosynthetic process	181	-0.378977	-1.82854	0.00020028	0.00771791	1910	tags=36%, list=16%, signal=31%	P2rx7/Cyc1/Actn3/Tigar/Pfkfb3/Atp5f1b/Atp5pb/Cdadc1/Atp5pf/Atp5f1a/Atp5mc3/Eno2/Gapdh/Hif1a/Dhtkd1/Prkag3/Ndufc2/LOC500350/Tyms/Jmjd8/Prkag2/Slc4a1/Rfk/Atp5mc2/Prkaa2/Ppargc1a/Atp5po/Ppat/Uckl1/Pfkfb2/Atp5f1c/Atp5me/Ppara/Parp1/Aldoa/Dck/Ampd1/Pgam2/Dut/Pkm/Tpi1/Adssl1/LOC108351137/Pfkm/Gpd1/Eno3/Pgk1/Bpgm/Gpi/LOC303448/LOC314140
1	Nucleotide metabolism	GO:0009123	nucleoside monophosphate metabolic process	321	-0.36577	-1.9119	0.000199005	0.00771791	2881	tags=43%, list=24%, signal=33%	ND4/Shmt1/Dld/Prxl2c/Nudt9/Dnph1/Sdha/Gart/Ppif/COX2/Ogdh/ND5/Sdhaf2/Enpp1/Cox7a2/CYTB/Trem2/Pde2a/ND4L/Atp1b1/Nt5e/ATP6/Atp5mc1/Ndufaf1/Esrrb/Cox7a2l/Msh2/Tk1/Uqcrfs1/COX3/Rad50/P2rx7/Cyc1/Actn3/Tigar/Pfkfb3/Atp5f1b/Ndufb9/Ndufa10/Atp5pb/Snca/Cdadc1/Ndufa8/Atp5pf/Atp5f1a/Ndufs1/Atp5mc3/Eno2/Sdhc/Gapdh/Hif1a/Coq9/Dhtkd1/Ndufa12/Prkag3/Ndufc2/LOC500350/Tyms/Jmjd8/Prkag2/Nt5c1a/ND2/Slc4a1/Rfk/Atp5m…
1	Nucleotide metabolism	GO:1901293	nucleoside phosphate biosynthetic process	323	-0.335314	-1.75144	0.000198295	0.00771791	1914	tags=32%, list=16%, signal=27%	Rad50/P2rx7/Cyc1/Agpat4/Actn3/Tigar/Pfkfb3/Rrm2b/Atp5f1b/Atp5pb/Dlat/Nadk2/Tamm41/Snca/Cdadc1/Atp5pf/Atp5f1a/Atp5mc3/Adcy9/Eno2/Gapdh/Hif1a/Pdhb/Dhtkd1/Nmnat3/Suclg1/Pank1/Prkag3/Mthfd2l/Ndufc2/LOC500350/Tyms/Jmjd8/Rrm1/Prkag2/Pdk2/Slc4a1/Rfk/Atp5mc2/Prkaa2/Oas1a/Ppargc1a/Nmrk1/Atp5po/Ppat/Idh2/Uckl1/Acss2/Pfkfb2/Atp5f1c/Atp5me/Ppara/Elovl3/Acly/Parp1/Aldoa/Dck/Ampd1/Dtymk/Pgam2/Dut/Pkm/Tpi1/Ador…
1	Nucleotide metabolism	GO:1901292	nucleoside phosphate catabolic process	141	-0.363159	-1.68665	0.000199481	0.00771791	2824	tags=43%, list=23%, signal=34%	Prxl2c/Nt5c/Nudt9/Dnph1/Nudt17/Ogdh/Enpp1/Acot7/Pde2a/Nt5e/Esrrb/P2rx7/Nudt18/Actn3/Tigar/Pfkfb3/Dera/Eno2/Gapdh/Hif1a/Dhtkd1/Prkag3/Jmjd8/Prkag2/Nt5c1a/Pde4a/Slc4a1/Prkaa2/Ppargc1a/Dctpp1/Pfkfb2/Ppara/Aldoa/Entpd4/Ldha/Pgam2/Dut/Pkm/Tpi1/Nudt3/LOC108351137/Pfkm/Gpd1/Eno3/Pgk1/Bpgm/Gpi/LOC303448
1	Nucleotide metabolism	GO:0006753	nucleoside phosphate metabolic process	599	-0.307253	-1.71362	0.000197668	0.00771791	2516	tags=33%, list=21%, signal=28%	Sdhaf2/Enpp1/Acot7/Cox7a2/CYTB/Trem2/Pde2a/Mdh2/Pck1/ND4L/Atp1b1/Me2/Cs/Nt5e/ATP6/Atp5mc1/Ndufaf1/Esrrb/Cox7a2l/G6pd/Gpat3/Msh2/Tk1/Lrrk2/Uqcrfs1/Mpc1/Mcee/Kif1b/Rpe/COX3/Rad50/P2rx7/Cyc1/Agpat4/Nudt18/Actn3/Tigar/Fdx1/Pfkfb3/Rrm2b/Mfn1/Atp5f1b/Ndufb9/Dera/Ndufa10/Atp5pb/Dlat/Mdh1/Nadk2/Tamm41/Snca/Cdadc1/Ndufa8/Atp5pf/Atp5f1a/Dcxr/Ndufs1/Atp5mc3/Adcy9/Fmo1/Eno2/Sdhc/Fdxr/Gapdh/Hif1a/Pdhb/Coq9/Dh…
1	Nucleotide metabolism	GO:0009142	nucleoside triphosphate biosynthetic process	161	-0.389923	-1.84457	0.000199481	0.00771791	1910	tags=38%, list=16%, signal=32%	P2rx7/Cyc1/Actn3/Tigar/Pfkfb3/Atp5f1b/Atp5pb/Atp5pf/Atp5f1a/Atp5mc3/Eno2/Gapdh/Hif1a/Dhtkd1/Suclg1/Prkag3/Ndufc2/LOC500350/Tyms/Jmjd8/Prkag2/Slc4a1/Atp5mc2/Prkaa2/Ppargc1a/Atp5po/Uckl1/Pfkfb2/Atp5f1c/Atp5me/Ppara/Parp1/Aldoa/Dtymk/Pgam2/Pkm/Tpi1/Tbpl1/LOC108351137/Cmpk2/Pfkm/Gpd1/Eno3/Pgk1/Bpgm/Gpi/LOC303448
1	Nucleotide metabolism	GO:0009141	nucleoside triphosphate metabolic process	310	-0.351204	-1.83219	0.00019802	0.00771791	3229	tags=45%, list=27%, signal=34%	Cox6a1/Atp5f1e/Nipsnap2/ATP8/Ndufs2/Adk/Zbtb20/Opa1/Rhoq/Atp5mg/Nudt15/Cox6a2/ND4/Dld/Prxl2c/Nme5/Sdha/Ppif/COX2/Ogdh/ND5/Sdhaf2/Enpp1/Cox7a2/CYTB/Trem2/Pde2a/ND4L/Atp1b1/ATP6/Atp5mc1/Ndufaf1/Esrrb/Cox7a2l/Msh2/Lrrk2/Uqcrfs1/COX3/P2rx7/Cyc1/Actn3/Tigar/Pfkfb3/Rrm2b/Mfn1/Atp5f1b/Ndufb9/Ndufa10/Atp5pb/Snca/Ndufa8/Atp5pf/Atp5f1a/Ndufs1/Atp5mc3/Eno2/Sdhc/Gapdh/Hif1a/Coq9/Dhtkd1/Suclg1/Ndufa12/Mbip/Pr…
1	Nucleotide metabolism	GO:0009165	nucleotide biosynthetic process	319	-0.334564	-1.7455	0.000198531	0.00771791	1914	tags=32%, list=16%, signal=27%	Rad50/P2rx7/Cyc1/Agpat4/Actn3/Tigar/Pfkfb3/Rrm2b/Atp5f1b/Atp5pb/Dlat/Nadk2/Tamm41/Snca/Cdadc1/Atp5pf/Atp5f1a/Atp5mc3/Adcy9/Eno2/Gapdh/Hif1a/Pdhb/Dhtkd1/Nmnat3/Pank1/Prkag3/Mthfd2l/Ndufc2/LOC500350/Tyms/Jmjd8/Rrm1/Prkag2/Pdk2/Slc4a1/Rfk/Atp5mc2/Prkaa2/Oas1a/Ppargc1a/Nmrk1/Atp5po/Ppat/Idh2/Uckl1/Acss2/Pfkfb2/Atp5f1c/Atp5me/Ppara/Elovl3/Acly/Parp1/Aldoa/Dck/Ampd1/Dtymk/Pgam2/Dut/Pkm/Tpi1/Adora2b/Ads…
1	Nucleotide metabolism	GO:0009166	nucleotide catabolic process	132	-0.367364	-1.68498	0.000400721	0.0104326	1910	tags=35%, list=16%, signal=30%	P2rx7/Nudt18/Actn3/Tigar/Pfkfb3/Dera/Eno2/Gapdh/Hif1a/Dhtkd1/Prkag3/Jmjd8/Prkag2/Pde4a/Slc4a1/Prkaa2/Ppargc1a/Dctpp1/Pfkfb2/Ppara/Aldoa/Entpd4/Ldha/Pgam2/Dut/Pkm/Tpi1/Nudt3/LOC108351137/Pfkm/Gpd1/Eno3/Pgk1/Bpgm/Gpi/LOC303448
1	Nucleotide metabolism	GO:0009117	nucleotide metabolic process	592	-0.307539	-1.7141	0.000197044	0.00771791	2516	tags=33%, list=21%, signal=28%	Sdhaf2/Enpp1/Acot7/Cox7a2/CYTB/Trem2/Pde2a/Mdh2/Pck1/ND4L/Atp1b1/Me2/Cs/Nt5e/ATP6/Atp5mc1/Ndufaf1/Esrrb/Cox7a2l/G6pd/Gpat3/Msh2/Lrrk2/Uqcrfs1/Mpc1/Mcee/Kif1b/Rpe/COX3/Rad50/P2rx7/Cyc1/Agpat4/Nudt18/Actn3/Tigar/Fdx1/Pfkfb3/Rrm2b/Mfn1/Atp5f1b/Ndufb9/Dera/Ndufa10/Atp5pb/Dlat/Mdh1/Nadk2/Tamm41/Snca/Cdadc1/Ndufa8/Atp5pf/Atp5f1a/Dcxr/Ndufs1/Atp5mc3/Adcy9/Fmo1/Eno2/Sdhc/Fdxr/Gapdh/Hif1a/Pdhb/Coq9/Dhtkd1…
1	Nucleotide metabolism	GO:0046939	nucleotide phosphorylation	105	-0.437141	-1.90564	0.000406504	0.0104326	1910	tags=40%, list=16%, signal=34%	P2rx7/Actn3/Tigar/Pfkfb3/Eno2/Gapdh/Hif1a/Dhtkd1/Suclg1/Prkag3/Jmjd8/Prkag2/Slc4a1/Prkaa2/Ppargc1a/Pfkfb2/Ppara/Aldoa/Dtymk/Pgam2/Pkm/Tpi1/LOC108351137/Cmpk2/Pfkm/Gpd1/Eno3/Pgk1/Bpgm/Gpi/LOC303448
1	Nucleotide metabolism	GO:0016053	organic acid biosynthetic process	369	-0.337008	-1.76686	0.000199561	0.00771791	1910	tags=35%, list=16%, signal=30%	Glud1/Fads1/Cbs/Acot7/Aldh1a3/Chst12/Hacd3/Rdh10/Ccnd3/Esrrb/Mecr/Pla2g5/Atp2b4/Alox12/P2rx7/Amacr/Actn3/Tigar/Pfkfb3/Gls2/Hoga1/Cth/Scd2/Psat1/Prkab1/Hyal1/Nanp/Eno2/Gapdh/Hif1a/Dhtkd1/Srr/Gne/Prkag3/Mthfd2l/Prkag1/Prxl2b/Phgdh/Mtap/Jmjd8/Asah2/Acsl3/Prkag2/Cdo1/Glul/Slc4a1/Slc1a3/Prkaa2/Alox15/Stard4/Mid1ip1/Ppargc1a/Got1/Fcer1a/Scd/Acsm5/LOC681458/Gamt/Hsd17b12/Rgn/Acot11/Gls/Acss2/Pfkfb2/Ppar…
1	Nucleotide metabolism	GO:0090407	organophosphate biosynthetic process	538	-0.282762	-1.56559	0.000393005	0.0104326	2315	tags=30%, list=19%, signal=25%	Pigb/Pigq/ATP6/Atp5mc1/Fgf2/Esrrb/Chpt1/G6pd/Gnpat/Gpat3/Plcb1/Pla2g5/Tk1/Mpc1/Dgka/Rab38/Rad50/P2rx7/Cyc1/Agpat4/Actn3/Tigar/Pfkfb3/Rrm2b/Atp5f1b/Sh3glb1/Pigp/Pik3cb/Atp5pb/Pld1/Dlat/Nadk2/Tamm41/Snca/Cdadc1/Mppe1/Atp5pf/Atp5f1a/Atp5mc3/Myh9l1/Adcy9/Eno2/Gapdh/Hif1a/Lpcat3/Ckm/Pdhb/Dhtkd1/Nmnat3/Sh3yl1/Suclg1/Pank1/Ptdss1/Mbip/Prkag3/Mthfd2l/Lpcat2/Ndufc2/LOC500350/Tyms/Jmjd8/Scp2/Acsl3/Rrm1/Prk…
1	Nucleotide metabolism	GO:0046434	organophosphate catabolic process	201	-0.378981	-1.85603	0.000200803	0.00771791	2824	tags=42%, list=23%, signal=33%	Prxl2c/Pla2g15/Nt5c/Nudt9/Dnph1/Nudt17/Inpp5k/Inpp1/Pla2g4b/Ogdh/Impa1/Enpp1/Acot7/Pdxp/Pde2a/Nt5e/Mtmr2/Esrrb/Plcb1/P2rx7/Nudt18/Actn3/Tigar/Pfkfb3/Dera/Ocrl/Pld1/Gpcpd1/Eno2/Gapdh/Hif1a/Dhtkd1/Inpp5f/Prkag3/Jmjd8/Prkag2/Nt5c1a/Pde4a/Slc4a1/Prkaa2/Abhd6/Ppargc1a/Smpd4/Dctpp1/Pla2g4e/Pfkfb2/Ppara/Aldoa/Entpd4/Gpd2/Ldha/Pgam2/Dut/Pkm/Tpi1/Nudt3/LOC108351137/Pfkm/Gpd1/Eno3/Pgk1/Napepld/Bpgm/Enpp2/G…
1	Nucleotide metabolism	GO:0006119	oxidative phosphorylation	109	-0.390993	-1.75005	0.000403307	0.0104326	3640	tags=56%, list=30%, signal=40%	Ak2/Ndufv3/Ndufs6/Uqcc3/Ndufb6/Cox6a1/Nipsnap2/Ndufs2/Cox6a2/ND4/Dld/Sdha/Ppif/COX2/ND5/Sdhaf2/Cox7a2/CYTB/Pde2a/ND4L/Ndufaf1/Cox7a2l/Msh2/Uqcrfs1/COX3/Cyc1/Actn3/Atp5f1b/Ndufb9/Ndufa10/Snca/Ndufa8/Ndufs1/Sdhc/Coq9/Ndufa12/Ndufc2/ND2/Cox5a/Atp5po/Ndufb8/Ndufv2/Uqcrh/Uqcrb/Cycs/Sdhd/Atp5f1c/Fxn/Slc25a23/Pgk1
1	Nucleotide metabolism	GO:0006733	oxidoreduction coenzyme metabolic process	166	-0.394128	-1.87123	0.00020016	0.00771791	2230	tags=41%, list=18%, signal=34%	Esrrb/G6pd/Mpc1/Kif1b/Rpe/P2rx7/Actn3/Tigar/Fdx1/Pfkfb3/Mdh1/Nadk2/Pdss2/Dcxr/Fmo1/Eno2/Fdxr/Gapdh/Hif1a/Coq10a/Coq9/Dhtkd1/Nmnat3/Prkag3/Jmjd8/Prkag2/Coq3/Slc4a1/Prkaa2/Ppargc1a/Nmrk1/Idh2/Dlst/Pfkfb2/Ppara/Aldoa/Gpd2/Ldha/Pgam2/Pkm/Tpi1/Idh3a/LOC108351137/Pfkm/Fmo2/Gpd1/Eno3/Nampt/Pgk1/Bpgm/Gpi/LOC303448
1	Nucleotide metabolism	GO:0009135	purine nucleoside diphosphate metabolic process	101	-0.41943	-1.81006	0.000607903	0.0129178	1910	tags=41%, list=16%, signal=35%	P2rx7/Nudt18/Actn3/Tigar/Pfkfb3/Eno2/Gapdh/Hif1a/Dhtkd1/Prkag3/Jmjd8/Prkag2/Slc4a1/Prkaa2/Ppargc1a/Pfkfb2/Ppara/Aldoa/Ldha/Pgam2/Pkm/Tpi1/LOC108351137/Pfkm/Gpd1/Eno3/Pgk1/Bpgm/Gpi/LOC303448
1	Nucleotide metabolism	GO:0009127	purine nucleoside monophosphate biosynthetic process	159	-0.374045	-1.76946	0.000199481	0.00771791	1910	tags=35%, list=16%, signal=30%	P2rx7/Cyc1/Actn3/Tigar/Pfkfb3/Atp5f1b/Atp5pb/Atp5pf/Atp5f1a/Atp5mc3/Eno2/Gapdh/Hif1a/Dhtkd1/Prkag3/Ndufc2/LOC500350/Jmjd8/Prkag2/Slc4a1/Atp5mc2/Prkaa2/Ppargc1a/Atp5po/Ppat/Pfkfb2/Atp5f1c/Atp5me/Ppara/Parp1/Aldoa/Ampd1/Pgam2/Pkm/Tpi1/Adssl1/LOC108351137/Pfkm/Gpd1/Eno3/Pgk1/Bpgm/Gpi/LOC303448
1	Nucleotide metabolism	GO:0009126	purine nucleoside monophosphate metabolic process	289	-0.356191	-1.83767	0.000198807	0.00771791	2881	tags=45%, list=24%, signal=35%	Cox6a1/Atp5f1e/Nipsnap2/ATP8/Ndufs2/Adk/Zbtb20/Atp5mg/Cox6a2/ND4/Dld/Prxl2c/Nudt9/Sdha/Gart/Ppif/COX2/Ogdh/ND5/Sdhaf2/Enpp1/Cox7a2/CYTB/Trem2/Pde2a/ND4L/Atp1b1/Nt5e/ATP6/Atp5mc1/Ndufaf1/Esrrb/Cox7a2l/Msh2/Uqcrfs1/COX3/P2rx7/Cyc1/Actn3/Tigar/Pfkfb3/Atp5f1b/Ndufb9/Ndufa10/Atp5pb/Snca/Ndufa8/Atp5pf/Atp5f1a/Ndufs1/Atp5mc3/Eno2/Sdhc/Gapdh/Hif1a/Coq9/Dhtkd1/Ndufa12/Prkag3/Ndufc2/LOC500350/Jmjd8/Prkag2/…
1	Nucleotide metabolism	GO:0009145	purine nucleoside triphosphate biosynthetic process	144	-0.395025	-1.83132	0.000199442	0.00771791	1910	tags=37%, list=16%, signal=32%	P2rx7/Cyc1/Actn3/Tigar/Pfkfb3/Atp5f1b/Atp5pb/Atp5pf/Atp5f1a/Atp5mc3/Eno2/Gapdh/Hif1a/Dhtkd1/Prkag3/Ndufc2/LOC500350/Jmjd8/Prkag2/Slc4a1/Atp5mc2/Prkaa2/Ppargc1a/Atp5po/Pfkfb2/Atp5f1c/Atp5me/Ppara/Parp1/Aldoa/Pgam2/Pkm/Tpi1/LOC108351137/Pfkm/Gpd1/Eno3/Pgk1/Bpgm/Gpi/LOC303448
1	Nucleotide metabolism	GO:0009144	purine nucleoside triphosphate metabolic process	291	-0.345463	-1.78678	0.000197981	0.00771791	3229	tags=44%, list=27%, signal=33%	Cox6a1/Atp5f1e/Nipsnap2/ATP8/Ndufs2/Adk/Zbtb20/Opa1/Rhoq/Atp5mg/Nudt15/Cox6a2/ND4/Dld/Prxl2c/Nme5/Sdha/Ppif/COX2/Ogdh/ND5/Sdhaf2/Enpp1/Cox7a2/CYTB/Trem2/Pde2a/ND4L/Atp1b1/ATP6/Atp5mc1/Ndufaf1/Esrrb/Cox7a2l/Msh2/Lrrk2/Uqcrfs1/COX3/P2rx7/Cyc1/Actn3/Tigar/Pfkfb3/Mfn1/Atp5f1b/Ndufb9/Ndufa10/Atp5pb/Snca/Ndufa8/Atp5pf/Atp5f1a/Ndufs1/Atp5mc3/Eno2/Sdhc/Gapdh/Hif1a/Coq9/Dhtkd1/Ndufa12/Mbip/Prkag3/Ndufc2/L…
1	Nucleotide metabolism	GO:0006164	purine nucleotide biosynthetic process	253	-0.323739	-1.63678	0.00040016	0.0104326	1910	tags=30%, list=16%, signal=26%	P2rx7/Cyc1/Actn3/Tigar/Pfkfb3/Atp5f1b/Atp5pb/Dlat/Snca/Atp5pf/Atp5f1a/Atp5mc3/Adcy9/Eno2/Gapdh/Hif1a/Pdhb/Dhtkd1/Pank1/Prkag3/Mthfd2l/Ndufc2/LOC500350/Jmjd8/Prkag2/Pdk2/Slc4a1/Atp5mc2/Prkaa2/Oas1a/Ppargc1a/Atp5po/Ppat/Acss2/Pfkfb2/Atp5f1c/Atp5me/Ppara/Elovl3/Acly/Parp1/Aldoa/Ampd1/Pgam2/Pkm/Tpi1/Adora2b/Adssl1/Acsl6/LOC108351137/Pfkm/Gpd1/Eno3/Pgk1/Bpgm/Adcy10/Gpi/LOC303448/LOC314140
1	Nucleotide metabolism	GO:0006163	purine nucleotide metabolic process	476	-0.295864	-1.60947	0.000400561	0.0104326	3229	tags=39%, list=27%, signal=29%	Cox6a1/Atp5f1e/Mvd/Nipsnap2/Acadsb/ATP8/Ndufs2/Adk/Zbtb20/Opa1/Rhoq/Pde4d/Atp5mg/Nudt15/Cox6a2/Mpc2/ND4/Dld/Prxl2c/Nudt9/Nme5/Sdha/Gart/Ppif/COX2/Pdha1/Ogdh/ND5/Sdhaf2/Enpp1/Acot7/Cox7a2/CYTB/Trem2/Pde2a/ND4L/Atp1b1/Cs/Nt5e/ATP6/Atp5mc1/Ndufaf1/Esrrb/Cox7a2l/Msh2/Lrrk2/Uqcrfs1/Mpc1/Mcee/COX3/P2rx7/Cyc1/Nudt18/Actn3/Tigar/Pfkfb3/Mfn1/Atp5f1b/Ndufb9/Ndufa10/Atp5pb/Dlat/Snca/Ndufa8/Atp5pf/Atp5f1a/Nd…
1	Nucleotide metabolism	GO:0009179	purine ribonucleoside diphosphate metabolic process	101	-0.41943	-1.81006	0.000607903	0.0129178	1910	tags=41%, list=16%, signal=35%	P2rx7/Nudt18/Actn3/Tigar/Pfkfb3/Eno2/Gapdh/Hif1a/Dhtkd1/Prkag3/Jmjd8/Prkag2/Slc4a1/Prkaa2/Ppargc1a/Pfkfb2/Ppara/Aldoa/Ldha/Pgam2/Pkm/Tpi1/LOC108351137/Pfkm/Gpd1/Eno3/Pgk1/Bpgm/Gpi/LOC303448
1	Nucleotide metabolism	GO:0009168	purine ribonucleoside monophosphate biosynthetic process	159	-0.374045	-1.76946	0.000199481	0.00771791	1910	tags=35%, list=16%, signal=30%	P2rx7/Cyc1/Actn3/Tigar/Pfkfb3/Atp5f1b/Atp5pb/Atp5pf/Atp5f1a/Atp5mc3/Eno2/Gapdh/Hif1a/Dhtkd1/Prkag3/Ndufc2/LOC500350/Jmjd8/Prkag2/Slc4a1/Atp5mc2/Prkaa2/Ppargc1a/Atp5po/Ppat/Pfkfb2/Atp5f1c/Atp5me/Ppara/Parp1/Aldoa/Ampd1/Pgam2/Pkm/Tpi1/Adssl1/LOC108351137/Pfkm/Gpd1/Eno3/Pgk1/Bpgm/Gpi/LOC303448
1	Nucleotide metabolism	GO:0009167	purine ribonucleoside monophosphate metabolic process	288	-0.353527	-1.82332	0.000198413	0.00771791	3229	tags=45%, list=27%, signal=34%	Cox6a1/Atp5f1e/Nipsnap2/ATP8/Ndufs2/Adk/Zbtb20/Atp5mg/Cox6a2/ND4/Dld/Prxl2c/Nudt9/Sdha/Gart/Ppif/COX2/Ogdh/ND5/Sdhaf2/Enpp1/Cox7a2/CYTB/Trem2/Pde2a/ND4L/Atp1b1/Nt5e/ATP6/Atp5mc1/Ndufaf1/Esrrb/Cox7a2l/Msh2/Uqcrfs1/COX3/P2rx7/Cyc1/Actn3/Tigar/Pfkfb3/Atp5f1b/Ndufb9/Ndufa10/Atp5pb/Snca/Ndufa8/Atp5pf/Atp5f1a/Ndufs1/Atp5mc3/Eno2/Sdhc/Gapdh/Hif1a/Coq9/Dhtkd1/Ndufa12/Prkag3/Ndufc2/LOC500350/Jmjd8/Prkag2/…
1	Nucleotide metabolism	GO:0009206	purine ribonucleoside triphosphate biosynthetic process	143	-0.398374	-1.84341	0.0001998	0.00771791	1910	tags=38%, list=16%, signal=32%	P2rx7/Cyc1/Actn3/Tigar/Pfkfb3/Atp5f1b/Atp5pb/Atp5pf/Atp5f1a/Atp5mc3/Eno2/Gapdh/Hif1a/Dhtkd1/Prkag3/Ndufc2/LOC500350/Jmjd8/Prkag2/Slc4a1/Atp5mc2/Prkaa2/Ppargc1a/Atp5po/Pfkfb2/Atp5f1c/Atp5me/Ppara/Parp1/Aldoa/Pgam2/Pkm/Tpi1/LOC108351137/Pfkm/Gpd1/Eno3/Pgk1/Bpgm/Gpi/LOC303448
1	Nucleotide metabolism	GO:0009205	purine ribonucleoside triphosphate metabolic process	283	-0.351044	-1.80666	0.000199243	0.00771791	3229	tags=45%, list=27%, signal=34%	Cox6a1/Atp5f1e/Nipsnap2/ATP8/Ndufs2/Zbtb20/Opa1/Rhoq/Atp5mg/Cox6a2/ND4/Dld/Prxl2c/Nme5/Sdha/Ppif/COX2/Ogdh/ND5/Sdhaf2/Enpp1/Cox7a2/CYTB/Trem2/Pde2a/ND4L/Atp1b1/ATP6/Atp5mc1/Ndufaf1/Esrrb/Cox7a2l/Msh2/Lrrk2/Uqcrfs1/COX3/P2rx7/Cyc1/Actn3/Tigar/Pfkfb3/Mfn1/Atp5f1b/Ndufb9/Ndufa10/Atp5pb/Snca/Ndufa8/Atp5pf/Atp5f1a/Ndufs1/Atp5mc3/Eno2/Sdhc/Gapdh/Hif1a/Coq9/Dhtkd1/Ndufa12/Mbip/Prkag3/Ndufc2/LOC500350/Jm…
1	Nucleotide metabolism	GO:0009152	purine ribonucleotide biosynthetic process	235	-0.315236	-1.58249	0.000804505	0.016058	1910	tags=30%, list=16%, signal=25%	P2rx7/Cyc1/Actn3/Tigar/Pfkfb3/Atp5f1b/Atp5pb/Dlat/Snca/Atp5pf/Atp5f1a/Atp5mc3/Adcy9/Eno2/Gapdh/Hif1a/Pdhb/Dhtkd1/Pank1/Prkag3/Ndufc2/LOC500350/Jmjd8/Prkag2/Pdk2/Slc4a1/Atp5mc2/Prkaa2/Ppargc1a/Atp5po/Ppat/Acss2/Pfkfb2/Atp5f1c/Atp5me/Ppara/Elovl3/Acly/Parp1/Aldoa/Ampd1/Pgam2/Pkm/Tpi1/Adssl1/Acsl6/LOC108351137/Pfkm/Gpd1/Eno3/Pgk1/Bpgm/Adcy10/Gpi/LOC303448
1	Nucleotide metabolism	GO:0009150	purine ribonucleotide metabolic process	452	-0.294921	-1.59725	0.000397931	0.0104326	3229	tags=39%, list=27%, signal=30%	Cox6a1/Atp5f1e/Mvd/Nipsnap2/Acadsb/ATP8/Ndufs2/Adk/Zbtb20/Opa1/Rhoq/Pde4d/Atp5mg/Cox6a2/Mpc2/ND4/Dld/Prxl2c/Nudt9/Nme5/Sdha/Gart/Ppif/COX2/Pdha1/Ogdh/ND5/Sdhaf2/Enpp1/Acot7/Cox7a2/CYTB/Trem2/Pde2a/ND4L/Atp1b1/Cs/Nt5e/ATP6/Atp5mc1/Ndufaf1/Esrrb/Cox7a2l/Msh2/Lrrk2/Uqcrfs1/Mpc1/Mcee/COX3/P2rx7/Cyc1/Nudt18/Actn3/Tigar/Pfkfb3/Mfn1/Atp5f1b/Ndufb9/Ndufa10/Atp5pb/Dlat/Snca/Ndufa8/Atp5pf/Atp5f1a/Ndufs1/At…
1	Nucleotide metabolism	GO:0072522	purine-containing compound biosynthetic process	260	-0.316971	-1.60994	0.000995619	0.0188155	1910	tags=29%, list=16%, signal=25%	P2rx7/Cyc1/Actn3/Tigar/Pfkfb3/Atp5f1b/Atp5pb/Dlat/Snca/Atp5pf/Atp5f1a/Atp5mc3/Adcy9/Eno2/Gapdh/Hif1a/Pdhb/Dhtkd1/Pank1/Prkag3/Mthfd2l/Ndufc2/LOC500350/Mtap/Jmjd8/Prkag2/Pdk2/Slc4a1/Atp5mc2/Prkaa2/Oas1a/Ppargc1a/Atp5po/Ppat/Acss2/Pfkfb2/Atp5f1c/Atp5me/Ppara/Elovl3/Acly/Parp1/Aldoa/Ampd1/Pgam2/Pkm/Tpi1/Adora2b/Adssl1/Acsl6/LOC108351137/Pfkm/Gpd1/Eno3/Pgk1/Bpgm/Adcy10/Gpi/LOC303448/LOC314140
1	Nucleotide metabolism	GO:0072521	purine-containing compound metabolic process	527	-0.299413	-1.64639	0.000198177	0.00771791	3229	tags=39%, list=27%, signal=29%	Cox6a1/Atp5f1e/Mvd/Nipsnap2/Mtrr/Acadsb/ATP8/Ndufs2/Adk/Zbtb20/Opa1/Rhoq/Pde4d/Atp5mg/Nudt15/Cox6a2/Mpc2/Gda/ND4/Aox3/Shmt1/Dld/Prxl2c/Nudt9/Nme5/Sdha/Macrod1/Gart/Ppif/COX2/Pdha1/Ogdh/ND5/Sdhaf2/Enpp1/Acot7/Cox7a2/CYTB/Trem2/Pde2a/ND4L/Oard1/Atp1b1/Cs/Nt5e/ATP6/Atp5mc1/Ndufaf1/Comt/Esrrb/Cox7a2l/Msh2/Lrrk2/Uqcrfs1/Mpc1/Mcee/Slc22a12/COX3/P2rx7/Cyc1/Nudt18/Actn3/Tigar/Pfkfb3/Mfn1/Atp5f1b/Ndufb9/N…
1	Nucleotide metabolism	GO:0019363	pyridine nucleotide biosynthetic process	104	-0.471207	-2.03884	0.000407249	0.0104326	1910	tags=45%, list=16%, signal=38%	P2rx7/Actn3/Tigar/Pfkfb3/Nadk2/Eno2/Gapdh/Hif1a/Dhtkd1/Nmnat3/Prkag3/Jmjd8/Prkag2/Slc4a1/Prkaa2/Ppargc1a/Nmrk1/Idh2/Pfkfb2/Ppara/Aldoa/Pgam2/Pkm/Tpi1/LOC108351137/Pfkm/Gpd1/Eno3/Nampt/Pgk1/Bpgm/Gpi/LOC303448
1	Nucleotide metabolism	GO:0019362	pyridine nucleotide metabolic process	150	-0.399409	-1.85985	0.000200481	0.00771791	2230	tags=44%, list=18%, signal=36%	Mdh2/Me2/Esrrb/G6pd/Mpc1/Kif1b/Rpe/P2rx7/Actn3/Tigar/Fdx1/Pfkfb3/Mdh1/Nadk2/Dcxr/Fmo1/Eno2/Fdxr/Gapdh/Hif1a/Dhtkd1/Nmnat3/Prkag3/Jmjd8/Prkag2/Slc4a1/Prkaa2/Ppargc1a/Nmrk1/Idh2/Dlst/Pfkfb2/Ppara/Aldoa/Gpd2/Ldha/Pgam2/Pkm/Tpi1/Idh3a/LOC108351137/Pfkm/Fmo2/Gpd1/Eno3/Nampt/Pgk1/Bpgm/Gpi/LOC303448
1	Nucleotide metabolism	GO:0072525	pyridine-containing compound biosynthetic process	109	-0.450486	-1.96382	0.000406504	0.0104326	1910	tags=43%, list=16%, signal=36%	P2rx7/Actn3/Tigar/Pfkfb3/Nadk2/Eno2/Gapdh/Hif1a/Dhtkd1/Nmnat3/Prkag3/Jmjd8/Prkag2/Slc4a1/Prkaa2/Ppargc1a/Nmrk1/Idh2/Pfkfb2/Ppara/Aldoa/Pgam2/Pkm/Tpi1/LOC108351137/Pfkm/Gpd1/Eno3/Nampt/Pgk1/Bpgm/Gpi/LOC303448
1	Nucleotide metabolism	GO:0072524	pyridine-containing compound metabolic process	156	-0.386585	-1.81503	0.000199005	0.00771791	2733	tags=47%, list=22%, signal=37%	Pnpo/Nudt17/Pdha1/Ogdh/Pdxp/Mdh2/Me2/Esrrb/G6pd/Mpc1/Kif1b/Rpe/P2rx7/Actn3/Tigar/Fdx1/Pfkfb3/Mdh1/Nadk2/Dcxr/Fmo1/Eno2/Fdxr/Gapdh/Hif1a/Dhtkd1/Nmnat3/Prkag3/Jmjd8/Prkag2/Slc4a1/Prkaa2/Ppargc1a/Nmrk1/Idh2/Dlst/Pfkfb2/Ppara/Aldoa/Gpd2/Ldha/Pgam2/Pkm/Tpi1/Idh3a/LOC108351137/Pfkm/Fmo2/Gpd1/Eno3/Nampt/Pgk1/Bpgm/Gpi/LOC303448
1	Nucleotide metabolism	GO:0042866	pyruvate biosynthetic process	88	-0.480696	-2.01647	0.000408497	0.0104326	1910	tags=48%, list=16%, signal=40%	P2rx7/Actn3/Tigar/Pfkfb3/Hoga1/Eno2/Gapdh/Hif1a/Dhtkd1/Srr/Prkag3/Jmjd8/Prkag2/Slc4a1/Prkaa2/Ppargc1a/Pfkfb2/Ppara/Aldoa/Pgam2/Pkm/Tpi1/LOC108351137/Pfkm/Gpd1/Eno3/Pgk1/Bpgm/Gpi/LOC303448
1	Nucleotide metabolism	GO:0006090	pyruvate metabolic process	113	-0.436064	-1.93709	0.000200481	0.00771791	2849	tags=52%, list=23%, signal=40%	Dld/Prxl2c/Pc/Pdha1/Ogdh/Pck1/Me2/Esrrb/Mpc1/P2rx7/Actn3/Tigar/Pfkfb3/Hoga1/Kyat1/Dlat/Eno2/Gapdh/Hif1a/Pdhb/Dhtkd1/Srr/Prkag3/Jmjd8/Prkag2/Pdk2/Slc4a1/Prkaa2/Ppargc1a/Pfkfb2/Ppara/Aldoa/Ldha/Pgam2/Pkm/Tpi1/LOC108351137/Pfkm/Gpd1/Eno3/Pgk1/Bpgm/Gpi/LOC303448
1	Nucleotide metabolism	GO:0022904	respiratory electron transport chain	90	-0.447873	-1.93788	0.000407249	0.0104326	3627	tags=57%, list=30%, signal=40%	Ndufv3/Ndufs6/Uqcc3/Ndufb6/Cox6a1/Ndufs2/Cox6a2/ND4/Dld/Sdha/COX2/ND5/Sdhaf2/CYTB/ND4L/Ndufaf1/Uqcrfs1/COX3/Ndufa5/Cyc1/Ndufb9/Ndufa10/Snca/Ndufa8/Ndufs1/Sdhc/Coq9/Ndufa12/Ndufc2/ND2/Slc1a3/Cox5a/Ppargc1a/Ndufb8/Ndufv2/Uqcrh/Uqcrb/Cycs/Sdhd/Ndufaf2/D2hgdh/Gpd1
1	Nucleotide metabolism	GO:0009185	ribonucleoside diphosphate metabolic process	104	-0.420763	-1.82914	0.000407997	0.0104326	1910	tags=41%, list=16%, signal=35%	P2rx7/Nudt18/Actn3/Tigar/Pfkfb3/Eno2/Gapdh/Hif1a/Dhtkd1/Prkag3/Jmjd8/Prkag2/Slc4a1/Prkaa2/Ppargc1a/Pfkfb2/Ppara/Aldoa/Entpd4/Ldha/Pgam2/Pkm/Tpi1/LOC108351137/Pfkm/Gpd1/Eno3/Pgk1/Bpgm/Gpi/LOC303448
1	Nucleotide metabolism	GO:0009156	ribonucleoside monophosphate biosynthetic process	171	-0.369394	-1.76479	0.000399361	0.0104326	1910	tags=35%, list=16%, signal=30%	P2rx7/Cyc1/Actn3/Tigar/Pfkfb3/Atp5f1b/Atp5pb/Atp5pf/Atp5f1a/Atp5mc3/Eno2/Gapdh/Hif1a/Dhtkd1/Prkag3/Ndufc2/LOC500350/Jmjd8/Prkag2/Slc4a1/Rfk/Atp5mc2/Prkaa2/Ppargc1a/Atp5po/Ppat/Uckl1/Pfkfb2/Atp5f1c/Atp5me/Ppara/Parp1/Aldoa/Ampd1/Pgam2/Pkm/Tpi1/Adssl1/LOC108351137/Pfkm/Gpd1/Eno3/Pgk1/Bpgm/Gpi/LOC303448/LOC314140
1	Nucleotide metabolism	GO:0009161	ribonucleoside monophosphate metabolic process	300	-0.347534	-1.80197	0.000197746	0.00771791	2881	tags=41%, list=24%, signal=32%	ND4/Dld/Prxl2c/Nudt9/Sdha/Gart/Ppif/COX2/Ogdh/ND5/Sdhaf2/Enpp1/Cox7a2/CYTB/Trem2/Pde2a/ND4L/Atp1b1/Nt5e/ATP6/Atp5mc1/Ndufaf1/Esrrb/Cox7a2l/Msh2/Uqcrfs1/COX3/P2rx7/Cyc1/Actn3/Tigar/Pfkfb3/Atp5f1b/Ndufb9/Ndufa10/Atp5pb/Snca/Ndufa8/Atp5pf/Atp5f1a/Ndufs1/Atp5mc3/Eno2/Sdhc/Gapdh/Hif1a/Coq9/Dhtkd1/Ndufa12/Prkag3/Ndufc2/LOC500350/Jmjd8/Prkag2/ND2/Slc4a1/Rfk/Atp5mc2/Cox5a/Prkaa2/Ppargc1a/Atp5po/Fam20c/Pp…
1	Nucleotide metabolism	GO:0009201	ribonucleoside triphosphate biosynthetic process	149	-0.374037	-1.74523	0.00020012	0.00771791	1910	tags=37%, list=16%, signal=31%	P2rx7/Cyc1/Actn3/Tigar/Pfkfb3/Atp5f1b/Atp5pb/Atp5pf/Atp5f1a/Atp5mc3/Eno2/Gapdh/Hif1a/Dhtkd1/Prkag3/Ndufc2/LOC500350/Jmjd8/Prkag2/Slc4a1/Atp5mc2/Prkaa2/Ppargc1a/Atp5po/Uckl1/Pfkfb2/Atp5f1c/Atp5me/Ppara/Parp1/Aldoa/Pgam2/Pkm/Tpi1/LOC108351137/Pfkm/Gpd1/Eno3/Pgk1/Bpgm/Gpi/LOC303448
1	Nucleotide metabolism	GO:0009199	ribonucleoside triphosphate metabolic process	289	-0.33498	-1.73043	0.000197981	0.00771791	3229	tags=44%, list=27%, signal=33%	Cox6a1/Atp5f1e/Nipsnap2/ATP8/Ndufs2/Zbtb20/Opa1/Rhoq/Atp5mg/Cox6a2/ND4/Dld/Prxl2c/Nme5/Sdha/Ppif/COX2/Ogdh/ND5/Sdhaf2/Enpp1/Cox7a2/CYTB/Trem2/Pde2a/ND4L/Atp1b1/ATP6/Atp5mc1/Ndufaf1/Esrrb/Cox7a2l/Msh2/Lrrk2/Uqcrfs1/COX3/P2rx7/Cyc1/Actn3/Tigar/Pfkfb3/Mfn1/Atp5f1b/Ndufb9/Ndufa10/Atp5pb/Snca/Ndufa8/Atp5pf/Atp5f1a/Ndufs1/Atp5mc3/Eno2/Sdhc/Gapdh/Hif1a/Coq9/Dhtkd1/Ndufa12/Mbip/Prkag3/Ndufc2/LOC500350/Jm…
1	Nucleotide metabolism	GO:0009259	ribonucleotide metabolic process	467	-0.283217	-1.53864	0.000601805	0.0129178	2516	tags=39%, list=21%, signal=32%	Cox6a1/Atp5f1e/Mvd/Nipsnap2/Acadsb/ATP8/Ndufs2/Adk/Zbtb20/Opa1/Rhoq/Pde4d/Atp5mg/Cox6a2/Mpc2/ND4/Dld/Prxl2c/Nudt9/Nme5/Sdha/Gart/Ppif/COX2/Pdha1/Ogdh/ND5/Sdhaf2/Enpp1/Acot7/Cox7a2/CYTB/Trem2/Pde2a/ND4L/Atp1b1/Cs/Nt5e/ATP6/Atp5mc1/Ndufaf1/Esrrb/Cox7a2l/Msh2/Lrrk2/Uqcrfs1/Mpc1/Mcee/COX3/P2rx7/Cyc1/Nudt18/Actn3/Tigar/Pfkfb3/Mfn1/Atp5f1b/Ndufb9/Ndufa10/Atp5pb/Dlat/Snca/Ndufa8/Atp5pf/Atp5f1a/Ndufs1/At…
1	Nucleotide metabolism	GO:0019693	ribose phosphate metabolic process	484	-0.279179	-1.52503	0.000597729	0.0129178	2516	tags=31%, list=21%, signal=26%	Sdhaf2/Enpp1/Acot7/Pygl/Cox7a2/CYTB/Trem2/Pde2a/ND4L/Atp1b1/Cs/Nt5e/ATP6/Atp5mc1/Ndufaf1/Esrrb/Cox7a2l/G6pd/Msh2/Lrrk2/Uqcrfs1/Mpc1/Mcee/Kif1b/Rpe/COX3/P2rx7/Cyc1/Nudt18/Actn3/Tigar/Pfkfb3/Mfn1/Atp5f1b/Ndufb9/Ndufa10/Atp5pb/Dlat/Snca/Ndufa8/Atp5pf/Atp5f1a/Ndufs1/Atp5mc3/Adcy9/Eno2/Sdhc/Gapdh/Hif1a/Pdhb/Coq9/Dhtkd1/Suclg1/Ndufa12/Pank1/Mbip/Prkag3/Ndufc2/LOC500350/Jmjd8/Prkag2/Dgat2/Pdk2/Pde4a/ND2…
1	Nucleotide metabolism	GO:0044283	small molecule biosynthetic process	671	-0.283266	-1.58736	0.000196232	0.00771791	2882	tags=34%, list=24%, signal=27%	Cyp7b1/Hacd1/Shmt1/Ndufa9/Prxl2c/Nt5c/Nudt9/Dnph1/Hsd17b7/Wnt4/Nme5/Agt/Pnpo/Nudt17/Gart/Oat/Cyp19a1/Pc/Acadm/Hmgcll1/Ogdh/Stard3/Impa1/Glud1/Fads1/Cbs/Enpp1/Acot7/Aldh1a3/Rbp4/Pde2a/Chst12/Pck1/Hacd3/Fgf1/Rdh10/Nt5e/Fgf2/Ccnd3/Esrrb/G6pd/Mecr/Plcb1/Pla2g5/Atp2b4/Alox12/Mst1/P2rx7/Amacr/Nudt18/Actn3/Tigar/Pfkfb3/Dera/Akr1b1/Gls2/Pcbd1/Hoga1/Cth/Scd2/Psat1/Pdss2/Snca/Prkab1/Hyal1/Nanp/Myh9l1/Eno2/…
2	Calcium ion transport	GO:0006874	cellular calcium ion homeostasis	501	-0.273421	-1.45988	0.00299581	0.0455049	1951	tags=23%, list=16%, signal=20%	Slc8a1/Immt/Ddit3/P2rx7/Tmem165/Pik3cb/Cxcl9/Stim2/Ubash3b/Nptn/Snca/F2rl3/Trpc6/Prkcb/C3ar1/Atp13a5/Mfn2/Mcur1/Myh9l1/Adora1/Xk/Jph2/Prkca/Gpr157/Adra1a/Rasa3/Dmd/Gtf2i/Capn3/Gna15/Stim1/Lyn/Got1/Anxa6/Ywhae/Wnt5a/Sypl2/Rgn/Vapb/Fyn/Calm3/Cacna2d1/Lpar4/Rap1gds1/LOC690000/Kcna5/Gcm2/Cd55/Edn1/Slc25a23/Plcb2/Jph1/Atp2b3/Dhrs7c/P2ry1/Cib2/Pgm1/Cd38/Tmem38a/Camk2d/Mcoln1/Scgn/Pygm/Trdn/Cav3/Hexb/Sl…
2	Calcium ion transport	GO:0098662	inorganic cation transmembrane transport	743	-0.267566	-1.49401	0.000593237	0.0129178	2491	tags=29%, list=20%, signal=24%	Slc25a3/Cox7a2/CYTB/Cnnm4/Trem2/Rgs4/Kcnt1/Atp1b1/Kcnk3/Bhlha15/Slc8a3/ATP6/Atp5mc1/Stom/Fgf2/Tmem110/Cox7a2l/G6pd/Nipal2/Ehd3/Kcnj11/Akap9/Plcb1/Klhl24/Atp2b4/Ahnak/Slc9a3r1/Rangrf/Slc25a28/Fxyd2/Scn4a/COX3/Slc8a1/Ddit3/Cacng6/P2rx7/Agrn/Cyc1/Slc25a37/Atp5f1b/Cxcl9/Cox7b/Kcns3/Kcng4/Stim2/Atp5pb/Mfsd3/Ubash3b/Snca/F2rl3/Trpc6/Mtmr6/P2ry12/Atp5pf/Atp5f1a/Atp5mc3/Mcur1/Slc23a1/Slc15a3/Slc25a4/Cox8…
2	Calcium ion transport	GO:0034767	positive regulation of ion transmembrane transport	186	-0.353329	-1.68257	0.000199601	0.00771791	2760	tags=35%, list=23%, signal=27%	Agt/Calm1/Kcnj2/Ager/Trem2/Atp1b1/Tmem110/G6pd/Ehd3/Kcnj11/Akap9/Slc9a3r1/Pdzk1/P2rx7/Cxcl9/Arc/Stim2/Snca/F2rl3/Trpc6/Slc25a4/Jph2/Dmd/Atp1b3/Capn3/Stim1/Cacng2/Amigo1/Akap7/Lrrc52/Atp1b2/Ank3/Rgn/Glrx/Calm3/Stac3/Cacna2d1/Kcnh2/Lrrc38/Cacng4/Acsl6/Kcne2/Trdn/Tcaf1/Casq1
2	Calcium ion transport	GO:0043270	positive regulation of ion transport	333	-0.321877	-1.65098	0.000396432	0.0104326	2375	tags=27%, list=20%, signal=22%	Arrb2/Atp1b1/Pla2r1/Tmem110/G6pd/Ehd3/Kcnj11/Akap9/Slc9a3r1/Pdzk1/P2rx7/Cxcl9/Arc/Stim2/Snca/F2rl3/Trpc6/P2ry12/Slc6a4/Adora1/Pdgfrb/Slc25a4/Cask/Jph2/Slc38a3/Dmd/Atp1b3/Capn3/Stim1/Cacng2/Amigo1/Akap7/Lrrc52/Atp1b2/Ank3/Rgn/Glrx/Calm3/Scn4b/Stac3/Cacna2d1/Kcnh2/Dtnbp1/Lrrc38/Cacng4/Edn1/Lep/Acsl6/P2ry1/Map2k6/Kcne2/Rtn4/Homer1/Pdgfb/Prelid1/Trdn/Camk2a/Tcaf1/Casq1
2	Calcium ion transport	GO:0032411	positive regulation of transporter activity	126	-0.388722	-1.7488	0.000403633	0.0104326	2449	tags=36%, list=20%, signal=29%	Trem2/Kctd7/Atp1b1/Tmem110/Ehd3/Kcnj11/Akap9/Pdzk1/Arc/Stim2/Trpc6/Slc25a4/Jph2/Dmd/Atp1b3/Stim1/Cacng2/Amigo1/Akap7/Lrrc52/Atp1b2/Ank3/Rgn/Glrx/Calm3/Stac3/Cacna2d1/Lrrc38/Cacng4/Kcne2/Trdn/Tcaf1/Casq1
2	Calcium ion transport	GO:1904062	regulation of cation transmembrane transport	355	-0.311761	-1.61328	0.000793021	0.016058	2760	tags=32%, list=23%, signal=25%	Agt/Calm1/Nlgn1/Ppif/Kcnj2/Ager/Cav1/Trem2/Rgs4/Atp1b1/Stom/Tmem110/G6pd/Ehd3/Kcnj11/Akap9/Klhl24/Ahnak/Slc9a3r1/Rangrf/Fxyd2/Slc8a1/Pdzk1/Agrn/Cxcl9/Arc/Stim2/Ubash3b/Snca/F2rl3/Slc25a4/Jph2/Dmd/Atp1b3/Capn3/Rgs2/Stim1/Cacng2/Lyn/Amigo1/Akap7/Ppargc1a/Lrrc52/Atp1b2/Pik3c2a/Ank3/Ywhae/Kcnip3/Rgn/Kcnrg/Glrx/Fyn/Calm3/Snta1/Scn4b/Pm20d1/Stac3/Cacna2d1/Kcnh2/Lrrc38/Cacng4/Bin1/Dhrs7c/Tmem38a/Camk2d/…
2	Calcium ion transport	GO:0034765	regulation of ion transmembrane transport	483	-0.291502	-1.54927	0.000605327	0.0129178	2269	tags=28%, list=19%, signal=23%	Stom/Gja1/Tmem110/G6pd/Ehd3/Kcnj11/Akap9/Klhl24/Ahnak/Slc9a3r1/Rangrf/Fxyd2/Scn4a/Slc8a1/Cacng6/Pdzk1/P2rx7/Agrn/Tmem109/Cxcl9/Kcns3/Arc/Kcng4/Stim2/Ubash3b/Snca/F2rl3/Trpc6/Slc25a4/Jph2/Kcnv1/Prkca/Dmd/Atp1b3/Capn3/Rgs2/Kcnj12/Stim1/Cacng2/Lyn/Kcna7/Amigo1/Kcnj14/Akap7/Ppargc1a/Lrrc52/Atp1b2/Clcn1/Pik3c2a/Ank3/Ywhae/Kcnip3/Cacna1s/Rgn/Kcnrg/Glrx/Fyn/Calm3/Snta1/Scn4b/Pm20d1/Stac3/Cacna2d1/Kcnh2/…
2	Calcium ion transport	GO:0043269	regulation of ion transport	748	-0.257754	-1.4338	0.00157325	0.0282736	2375	tags=25%, list=20%, signal=21%	Arrb2/Atp1b1/Gnao1/Pla2r1/Stom/Gja1/Tmem110/G6pd/Ehd3/Kcnj11/Akap9/Klhl24/Ahnak/Slc9a3r1/Rangrf/Fxyd2/Scn4a/Slc8a1/Cacng6/Pdzk1/P2rx7/Agrn/Tmem109/Cxcl9/Kcns3/Arc/Kcng4/Stim2/Ubash3b/Snca/F2rl3/Trpc6/Prkcb/Prkg2/P2ry12/Atp5pf/Sncg/Slc6a4/Adora1/Pdgfrb/Slc25a4/Cask/Jph2/Kcnv1/Prkca/Il1rn/Slc38a3/Dmd/Atp1b3/Capn3/Rgs2/Kcnj12/Stim1/Cacng2/Lyn/Kcna7/Amigo1/Serpine2/Kcnj14/Akap7/Ppargc1a/Lrrc52/Atp1b2…
2	Calcium ion transport	GO:0034762	regulation of transmembrane transport	578	-0.286068	-1.55389	0.00059976	0.0129178	2269	tags=27%, list=19%, signal=23%	Stom/Appl1/Gja1/Tmem110/G6pd/Aoc3/Ehd3/Kcnj11/Akap9/Klhl24/Ahnak/Slc9a3r1/Rangrf/Fxyd2/Scn4a/Slc8a1/Cacng6/Pdzk1/P2rx7/Agrn/Tmem109/Cxcl9/Kcns3/Arc/Kcng4/Stim2/Ubash3b/Snca/F2rl3/Trpc6/Prkcb/Mfn2/C3/Slc25a4/Mef2a/Jph2/Kcnv1/Adipoq/Prkca/Ostn/Dmd/Atp1b3/Capn3/Rasa1/Rgs2/Kcnj12/Stim1/Cacng2/Lyn/Kcna7/Amigo1/Kcnj14/Akap7/Ppargc1a/Grb10/Lrrc52/Atp1b2/Clcn1/Pik3c2a/Ank3/Ywhae/Kcnip3/Cacna1s/Rgn/Kcnrg/…
2	Calcium ion transport	GO:0022898	regulation of transmembrane transporter activity	268	-0.325669	-1.62651	0.00039992	0.0104326	4080	tags=50%, list=34%, signal=34%	Clic2/Cacnb4/Dapk1/Selenon/Tmsb4x/Ccl2/Scn1b/Gstm2/Fxyd1/S100a1/Cnksr3/Stk39/Ptpn3/Hap1/Kcnab1/Rem1/Twist1/Dlg1/Casq2/Crhbp/Actb/Cacna1a/Abcc8/Nipsnap2/Nedd4/Nlgn2/Ywhah/Pde4d/Cacng7/Trpv4/Hecw2/Calm1/Nlgn1/Ppif/Ager/Cav1/Trem2/Atp1b1/Stom/Gja1/Tmem110/Ehd3/Kcnj11/Akap9/Klhl24/Ahnak/Slc9a3r1/Rangrf/Fxyd2/Pdzk1/Agrn/Arc/Stim2/Snca/Trpc6/Slc25a4/Jph2/Prkca/Dmd/Atp1b3/Stim1/Cacng2/Amigo1/Akap7/Pparg…
2	Calcium ion transport	GO:0032409	regulation of transporter activity	278	-0.322291	-1.61541	0.0006035	0.0129178	4080	tags=50%, list=34%, signal=34%	Clic2/Cacnb4/Cttnbp2nl/Dapk1/Selenon/Tmsb4x/Ccl2/Scn1b/Gstm2/Fxyd1/S100a1/Cnksr3/Stk39/Ptpn3/Hap1/Kcnab1/Rem1/Twist1/Dlg1/Casq2/Crhbp/Actb/Cacna1a/Abcc8/Nipsnap2/Nedd4/Nlgn2/Ywhah/Pde4d/Cacng7/Trpv4/Hecw2/Calm1/Nlgn1/Ppif/Ager/Cav1/Trem2/Kctd7/Atp1b1/Stom/Gja1/Tmem110/Ehd3/Kcnj11/Akap9/Klhl24/Ahnak/Slc9a3r1/Rangrf/Fxyd2/Pdzk1/Agrn/Arc/Stim2/Snca/Trpc6/Slc25a4/Jph2/Prkca/Dmd/Atp1b3/Stim1/Cacng2/Am…
2	Calcium ion transport	GO:0070296	sarcoplasmic reticulum calcium ion transport	35	-0.58648	-2.06055	0.000399042	0.0104326	748	tags=34%, list=6%, signal=32%	Dmd/Calm3/Dhrs7c/Tmem38a/Camk2d/Trdn/Cacng1/Hrc/Casq1/Pln
3	Ubiquitination	GO:0036503	ERAD pathway	91	0.429817	1.88728	0.000199681	0.00771791	3088	tags=49%, list=25%, signal=37%	Vcp/Ubxn4/Faf2/Tmub2/Tmem259/Ube2j1/Usp13/Trim25/Sel1l/Ubqln1/Rnf185/Ube4a/Dnajb2/Ube4b/Tmub1/Nploc4/Hspa13/Hm13/Ufd1/Ubxn8/Usp14/Rhbdd1/Psmc6/Edem1/Selenos/Sdf2l1/Ubxn6/Ube2g2/Get4/Aup1/Ccdc47/Uggt1/Rcn3/Man1b1/Ankzf1/Bcap31/Os9/Syvn1/Rnf139/Ubxn1/Ubqln2
3	Ubiquitination	GO:0043632	modification-dependent macromolecule catabolic process	600	0.322646	1.80914	0.000202716	0.00771791	2602	tags=33%, list=21%, signal=27%	Fbxo31/Uchl1/Trim63/N4bp1/Map3k1/Ppp1r11/Psmd8/Otud5/Fbxo32/Psmb5/Ubr3/Fbxo38/Zfand2a/Vcp/Usp5/Fbxo4/Psmb6/Psmd2/Ubxn4/Kctd5/Psmd11/Fbxl2/Usp20/Ubc/Anapc2/Fbxl12/Faf2/Tmub2/Psmd13/Psmb3/Fbxo7/Gclc/Fbxl8/Vps37c/Psmd3/Ubr4/Vps37a/Fbxw4/Psmd4/Rbck1/Ube2h/Fzr1/Ubxn2a/Ube2j1/Znrf1/Usp13/Adrm1/Trim25/Usp45/Psma1/Ubqln1/Ddrgk1/Klhl40/Wdr81/Disc1/Rnf215/Psma2/Zfand2b/Rad23b/Psma6/Rnf185/Ube4a/Birc2/Nub1/…
3	Ubiquitination	GO:0019941	modification-dependent protein catabolic process	589	0.330287	1.84603	0.000202511	0.00771791	2602	tags=33%, list=21%, signal=27%	Fbxo31/Uchl1/Trim63/N4bp1/Map3k1/Ppp1r11/Psmd8/Otud5/Fbxo32/Psmb5/Ubr3/Fbxo38/Zfand2a/Vcp/Usp5/Fbxo4/Psmb6/Psmd2/Ubxn4/Kctd5/Psmd11/Fbxl2/Usp20/Ubc/Anapc2/Fbxl12/Faf2/Tmub2/Psmd13/Psmb3/Fbxo7/Gclc/Fbxl8/Vps37c/Psmd3/Ubr4/Vps37a/Fbxw4/Psmd4/Rbck1/Ube2h/Fzr1/Ubxn2a/Ube2j1/Znrf1/Usp13/Adrm1/Trim25/Usp45/Psma1/Ubqln1/Ddrgk1/Klhl40/Wdr81/Disc1/Rnf215/Psma2/Zfand2b/Rad23b/Psma6/Rnf185/Ube4a/Birc2/Nub1/…
3	Ubiquitination	GO:0010498	proteasomal protein catabolic process	447	0.365572	1.99965	0.00020012	0.00771791	2586	tags=36%, list=21%, signal=30%	Fbxo31/Trim63/N4bp1/Psmd8/Nfe2l1/Otud5/Psmb5/Keap1/Ubr3/Fbxo38/Zfand2a/Vcp/Usp5/Fbxo4/Psmb6/Psmd2/Ubxn4/Psme1/Kctd5/Fbxl2/Vhl/Fbxl12/Faf2/Tmub2/Psmb3/Gclc/Fbxl8/Fbxw4/Tmem259/Gabarapl2/Psmd4/Rbck1/Ube2h/Fzr1/Ubxn2a/Ube2j1/Znrf1/Usp13/Trim25/Sel1l/Psma1/Ubqln1/Ddrgk1/Klhl40/Psmc4/Psma2/Zfand2b/Rad23b/Psma6/Rnf185/Ube4a/Birc2/Nub1/Psma4/Enc1/Dnajb2/Psma5/Ube4b/Psmc1/Rffl/Rnf41/Psmb7/Psmc3/Tmub1/Kct…
3	Ubiquitination	GO:0043161	proteasome-mediated ubiquitin-dependent protein catabolic process	380	0.348829	1.87411	0.000199243	0.00771791	2586	tags=35%, list=21%, signal=28%	Fbxo31/Trim63/N4bp1/Psmd8/Otud5/Psmb5/Ubr3/Fbxo38/Zfand2a/Vcp/Usp5/Fbxo4/Psmb6/Psmd2/Ubxn4/Kctd5/Fbxl2/Fbxl12/Faf2/Tmub2/Psmb3/Gclc/Fbxl8/Fbxw4/Psmd4/Rbck1/Ube2h/Fzr1/Ubxn2a/Ube2j1/Znrf1/Trim25/Psma1/Ubqln1/Ddrgk1/Klhl40/Psma2/Zfand2b/Rad23b/Psma6/Rnf185/Ube4a/Birc2/Nub1/Psma4/Dnajb2/Psma5/Ube4b/Rffl/Psmb7/Tmub1/Kctd13/Psmd6/Nploc4/Hspa13/Psma7/Wwtr1/Psmd14/Psmb2/Trim3/Psen2/Psmd1/Bbs7/Psma3/Nsfl…
3	Ubiquitination	GO:0042176	regulation of protein catabolic process	385	0.296717	1.5879	0.00020004	0.00771791	2637	tags=31%, list=22%, signal=25%	Gga3/Cst3/Rhbdd3/N4bp1/Atp5if1/Nfe2l1/Zfand2a/Vcp/Usp5/Smad3/Psmd2/Psme1/Vhl/Egln2/Stx5/Gclc/Psmd3/Sf3b3/Tmem259/Gabarapl2/Fzr1/Ubxn2a/Ube2j1/Usp13/Ubqln1/Ddrgk1/Klhl40/Psmc4/Disc1/Snx12/Rad23b/Gpld1/Rnf185/Nub1/Dnajb2/Psmc1/Rela/Rnf41/Psmc3/Hipk2/Ptk2/Csnk2a2/Psmd14/Dact1/Pttg1ip/Cast/Psen2/Bag2/Psmd1/Bbs7/Usp8/Psmc2/Usp14/Hsp90ab1/Mad2l2/Dedd/Trim39/Akt1/Rhbdd1/Csnk1d/Nop53/Timp3/Psmc6/Sumo1/Ie…
3	Ubiquitination	GO:1903050	regulation of proteolysis involved in cellular protein catabolic process	213	0.319789	1.60537	0.000993049	0.0188155	3190	tags=36%, list=26%, signal=27%	N4bp1/Atp5if1/Nfe2l1/Zfand2a/Vcp/Usp5/Psme1/Gclc/Tmem259/Gabarapl2/Ube2j1/Usp13/Ubqln1/Ddrgk1/Klhl40/Psmc4/Disc1/Rad23b/Rnf185/Nub1/Dnajb2/Psmc1/Psmc3/Hipk2/Ptk2/Csnk2a2/Psmd14/Psen2/Bag2/Bbs7/Psmc2/Usp14/Hsp90ab1/Trim39/Akt1/Csnk1d/Nop53/Psmc6/Sumo1/Edem1/Epha4/Rnf14/Rnf144a/Psme2/Lats1/Mapk8/Chfr/Rnf19b/Ube2g2/Dda1/Psmf1/Dvl1/Apoe/Pkd1/Map1a/Hspbp1/Bcap31/Anks1a/Os9/Bag5/Rnf139/Ubxn1/Ubqln2/Gba…
3	Ubiquitination	GO:0034976	response to endoplasmic reticulum stress	231	0.328023	1.65772	0.00019984	0.00771791	2577	tags=35%, list=21%, signal=28%	Jun/Nfe2l1/Casp12/Ppp1r15a/Vcp/Ubxn4/Grina/Serinc3/Pdia3/Faf2/Tmub2/Bcl2l11/Creb3/Tmem259/Ube2j1/Usp13/Trim25/Sel1l/Ubqln1/Ddrgk1/Chac1/Rnf185/Ube4a/Ufc1/Dnajb2/Ube4b/Ptpn2/Bcl2/Tmub1/Bid/Nploc4/Hspa13/Ficd/Atf6/Bax/Thbs1/Hm13/Ufd1/Ubxn8/Usp14/Bfar/Rhbdd1/Psmc6/Uba5/Herpud2/Ppp1r15b/Edem1/Selenos/Eif2b5/Sdf2l1/Ubxn6/Pik3r2/Ube2g2/Get4/Ikbkg/Aup1/Cebpb/Ccdc47/Nfe2l2/P4hb/Tmco1/Manf/Uggt1/Atf4/Rcn3…
3	Ubiquitination	GO:0006511	ubiquitin-dependent protein catabolic process	576	0.335467	1.87255	0.000201939	0.00771791	2602	tags=33%, list=21%, signal=27%	Fbxo31/Uchl1/Trim63/N4bp1/Map3k1/Ppp1r11/Psmd8/Otud5/Fbxo32/Psmb5/Ubr3/Fbxo38/Zfand2a/Vcp/Usp5/Fbxo4/Psmb6/Psmd2/Ubxn4/Kctd5/Psmd11/Fbxl2/Usp20/Ubc/Anapc2/Fbxl12/Faf2/Tmub2/Psmd13/Psmb3/Fbxo7/Gclc/Fbxl8/Vps37c/Psmd3/Ubr4/Vps37a/Fbxw4/Psmd4/Rbck1/Ube2h/Fzr1/Ubxn2a/Ube2j1/Znrf1/Usp13/Adrm1/Trim25/Usp45/Psma1/Ubqln1/Ddrgk1/Klhl40/Wdr81/Disc1/Rnf215/Psma2/Zfand2b/Rad23b/Psma6/Rnf185/Ube4a/Birc2/Nub1/…
4	RNA transport	GO:0051168	nuclear export	146	0.382812	1.79094	0.000200401	0.00771791	3930	tags=49%, list=32%, signal=33%	Sarnp/Eif6/Rrs1/Rbm15b/Zfp593/Wipf1/Rae1/Txn1/Rps15/Strada/Xpo6/Mcm3ap/Rangap1/Lzts2/Gle1/Ran/Nup88/Ltv1/Nup153/Abce1/Eny2/Setd2/Nup98/Rbm22/Calr/Zc3h11a/Nol6/Ranbp3/Ddx39a/Chp1/Bag3/Xpot/Fyttd1/Nup93/Nup214/Pkd1/Sdad1/Adar/Thoc6/Xpo4/Riok2/Alkbh5/Rbm27/Eif5a/LOC679894/Thoc5/Nupl2/Lsg1/Ddx39b/Srsf3/Ranbp17/Cse1l/Supt6h/Ahcyl1/Thoc2/Eif4enif1/Nup107/Nup155
4	RNA transport	GO:0050657	nucleic acid transport	130	0.377239	1.74886	0.000199442	0.00771791	4114	tags=50%, list=34%, signal=33%	Sarnp/Cpeb1/Eif6/Rrs1/Htt/Rbm15b/Zfp593/Rae1/Rps15/Sec13/Eif4a3/Zfp36l1/Mcm3ap/Gle1/Ran/Nup88/Ltv1/Nup153/Nup50/Abce1/Eny2/Setd2/Nup98/Zc3h11a/Nol6/Ddx39a/Xpot/Fyttd1/Nup93/Nup214/Sidt2/Sdad1/Snupn/Thoc6/Nup58/Rftn1/Riok2/Alkbh5/Rbm27/Mapt/Eif5a/LOC679894/Thoc5/Hnrnpu/Ddx39b/Srsf3/Tgfbr2/Supt6h/Thoc2/Nup107/Nup155/Nup54/Stau1/Terf2/Senp2/Khsrp
4	RNA transport	GO:0006611	protein export from nucleus	128	0.391254	1.793	0.0001998	0.00771791	3930	tags=50%, list=32%, signal=34%	Sarnp/Eif6/Rrs1/Rbm15b/Zfp593/Wipf1/Rae1/Txn1/Rps15/Strada/Xpo6/Mcm3ap/Rangap1/Gle1/Ran/Nup88/Ltv1/Abce1/Eny2/Setd2/Rbm22/Calr/Zc3h11a/Nol6/Ranbp3/Ddx39a/Chp1/Bag3/Xpot/Fyttd1/Nup93/Nup214/Pkd1/Sdad1/Adar/Thoc6/Xpo4/Riok2/Alkbh5/Eif5a/LOC679894/Thoc5/Nupl2/Ddx39b/Srsf3/Ranbp17/Cse1l/Supt6h/Ahcyl1/Thoc2/Nup107/Nup155
4	RNA transport	GO:0071426	ribonucleoprotein complex export from nucleus	70	0.499135	2.06854	0.000195925	0.00771791	3930	tags=57%, list=32%, signal=39%	Sarnp/Eif6/Rrs1/Rbm15b/Zfp593/Rae1/Rps15/Mcm3ap/Gle1/Ran/Nup88/Ltv1/Abce1/Eny2/Setd2/Zc3h11a/Nol6/Ddx39a/Xpot/Fyttd1/Nup93/Nup214/Sdad1/Thoc6/Riok2/Alkbh5/Eif5a/LOC679894/Thoc5/Ddx39b/Srsf3/Supt6h/Thoc2/Nup107/Nup155
4	RNA transport	GO:0071166	ribonucleoprotein complex localization	71	0.503336	2.09056	0.000197006	0.00771791	3930	tags=58%, list=32%, signal=40%	Sarnp/Eif6/Rrs1/Rbm15b/Zfp593/Rae1/Rps15/Mcm3ap/Gle1/Ran/Nup88/Ltv1/Abce1/Eny2/Setd2/Prpf31/Zc3h11a/Nol6/Ddx39a/Xpot/Fyttd1/Nup93/Nup214/Sdad1/Thoc6/Riok2/Alkbh5/Eif5a/LOC679894/Thoc5/Ddx39b/Srsf3/Supt6h/Thoc2/Nup107/Nup155
4	RNA transport	GO:0006405	RNA export from nucleus	81	0.46556	1.99576	0.00019604	0.00771791	3930	tags=53%, list=32%, signal=36%	Sarnp/Eif6/Rrs1/Rbm15b/Zfp593/Rae1/Rps15/Mcm3ap/Gle1/Ran/Nup88/Ltv1/Nup153/Abce1/Eny2/Setd2/Nup98/Zc3h11a/Nol6/Ddx39a/Xpot/Fyttd1/Nup93/Nup214/Sdad1/Thoc6/Riok2/Alkbh5/Rbm27/Eif5a/LOC679894/Thoc5/Ddx39b/Srsf3/Supt6h/Thoc2/Nup107/Nup155
4	RNA transport	GO:0006403	RNA localization	155	0.370915	1.77682	0.000199005	0.00771791	4208	tags=53%, list=35%, signal=35%	Sarnp/Cpeb1/Dkc1/Eif6/Rrs1/Htt/Rbm15b/Zfp593/Rae1/Fbl/Rps15/Sec13/Eif4a3/Zfp36l1/Prpf6/Mcm3ap/Dcp2/Hnrnpab/Gle1/Ran/Nop58/Nup88/Ltv1/Nup153/Nup50/Abce1/Eny2/Setd2/Nup98/Cct2/Zc3h11a/Nol6/Ddx39a/Xpot/Fyttd1/Nup93/Nup214/Sidt2/Yy1/Sdad1/Snupn/Thoc6/Nup58/Rftn1/Riok2/Pih1d1/Znhit3/Alkbh5/Rbm27/Mapt/Exosc3/Eif5a/LOC679894/Thoc5/Hnrnpu/Cct4/Ddx39b/Srsf3/Tgfbr2/Supt6h/Thoc2/Nup107/Nup155/Nup54/Stau1/Te…
4	RNA transport	GO:0050658	RNA transport	130	0.377239	1.74886	0.000199442	0.00771791	4114	tags=50%, list=34%, signal=33%	Sarnp/Cpeb1/Eif6/Rrs1/Htt/Rbm15b/Zfp593/Rae1/Rps15/Sec13/Eif4a3/Zfp36l1/Mcm3ap/Gle1/Ran/Nup88/Ltv1/Nup153/Nup50/Abce1/Eny2/Setd2/Nup98/Zc3h11a/Nol6/Ddx39a/Xpot/Fyttd1/Nup93/Nup214/Sidt2/Sdad1/Snupn/Thoc6/Nup58/Rftn1/Riok2/Alkbh5/Rbm27/Mapt/Eif5a/LOC679894/Thoc5/Hnrnpu/Ddx39b/Srsf3/Tgfbr2/Supt6h/Thoc2/Nup107/Nup155/Nup54/Stau1/Terf2/Senp2/Khsrp
5	Glucan metabolism	GO:0005975	carbohydrate metabolic process	557	-0.277784	-1.52111	0.000598205	0.0129178	2663	tags=31%, list=22%, signal=25%	Pc/Inpp1/Xylb/Acadm/Pdha1/Ogdh/St3gal4/Impa1/Abhd10/Enpp1/Pygl/Mpi/Rbp4/Chst12/Neu4/Mdh2/Pck1/Cs/Ppp1cc/Mtmr2/Esrrb/G6pd/Scarb2/Kcnj11/Neu3/Mst1/Kif1b/Rpe/P2rx7/Actn3/Tigar/Pfkfb3/Nans/Dera/Akr1b1/Ocrl/Dlat/Mdh1/Snca/Hyal1/Dcxr/Nanp/Lcmt1/Myh9l1/Eno2/Gapdh/Hif1a/Pdhb/Dhtkd1/Gne/Adipoq/Myorg/Phkg1/Prkag3/Jmjd8/Ppp1cb/Prkag2/Coq3/Dgat2/Pdk2/Slc4a1/Fbp2/Prkaa2/Oas1a/Nhlrc1/Gnptab/Ppargc1a/Got1/Grb10…
5	Glucan metabolism	GO:0006073	cellular glucan metabolic process	75	-0.485777	-1.98067	0.000609013	0.0129178	1296	tags=35%, list=11%, signal=31%	Phkg1/Prkag3/Ppp1cb/Prkag2/Nhlrc1/Grb10/Gys1/Phka1/Ppp1ca/Per2/Pgm1/Pfkm/Ppp1r1a/Pygm/Ppp1r3d/Ppp1r3c/Agl/Slc37a4/Ppp1r3b
5	Glucan metabolism	GO:0015980	energy derivation by oxidation of organic compounds	255	-0.405964	-2.06824	0.000197941	0.00771791	2698	tags=44%, list=22%, signal=35%	Inpp5k/COX2/Pnpt1/Acadm/Pdha1/Ogdh/ND5/Sdhaf2/Enpp1/Pygl/CYTB/Mdh2/ND4L/Cs/Ppp1cc/Ndufaf1/Esrrb/Uqcrfs1/Ndufs4/COX3/Ndufa5/Cyc1/Cisd1/Actn3/Tigar/Fh/Ndufb9/Ndufa10/Dlat/Mdh1/Snca/Ndufa8/Mfn2/Ndufs1/Sdhc/Hif1a/Coq10a/ND1/Pdhb/Coq9/Dhtkd1/Lyrm7/Suclg1/Ndufa12/Phkg1/Prkag3/Prkaca/Ndufc2/Ppp1cb/Prkag2/ND2/Slc1a3/Cox5a/Nhlrc1/Ppargc1a/Grb10/Gys1/Ndufb8/Fastkd3/Idh2/Slc25a25/Ndufv2/Uqcrh/Uqcrb/Cycs/Sdh…
5	Glucan metabolism	GO:0006112	energy reserve metabolic process	84	-0.484984	-2.00536	0.00081616	0.016058	1296	tags=34%, list=11%, signal=30%	Phkg1/Prkag3/Ppp1cb/Prkag2/Nhlrc1/Grb10/Gys1/Phka1/Ppp1ca/Lep/Per2/Pgm1/Pfkm/Ppp1r1a/Pygm/Ppp1r3d/Ppp1r3c/Agl/Slc37a4/Ppp1r3b
5	Glucan metabolism	GO:0044042	glucan metabolic process	75	-0.485777	-1.98067	0.000609013	0.0129178	1296	tags=35%, list=11%, signal=31%	Phkg1/Prkag3/Ppp1cb/Prkag2/Nhlrc1/Grb10/Gys1/Phka1/Ppp1ca/Per2/Pgm1/Pfkm/Ppp1r1a/Pygm/Ppp1r3d/Ppp1r3c/Agl/Slc37a4/Ppp1r3b
5	Glucan metabolism	GO:0005977	glycogen metabolic process	75	-0.485777	-1.98067	0.000609013	0.0129178	1296	tags=35%, list=11%, signal=31%	Phkg1/Prkag3/Ppp1cb/Prkag2/Nhlrc1/Grb10/Gys1/Phka1/Ppp1ca/Per2/Pgm1/Pfkm/Ppp1r1a/Pygm/Ppp1r3d/Ppp1r3c/Agl/Slc37a4/Ppp1r3b
6	ncRNA/tRNA metabolism	GO:0034660	ncRNA metabolic process	452	0.345662	1.89074	0.00020012	0.00771791	3122	tags=37%, list=26%, signal=29%	Iars2/Wdr74/Eri3/Ell/Exosc4/Ago4/Zc3h12a/Thg1l/Dus3l/Elp6/Dkc1/Rrp7a/Polr1b/Urm1/Sirt7/Fam207a/Pelo/Vars/Rrs1/Tsr1/Ddx27/Pus1/Trmt1/Polr1a/Heatr1/Urb1/Taf1b/Las1l/Alkbh1/Utp14a/Fbl/Shq1/Rps15/Rrp9/Mtfmt/Rpp21/Riok1/H2afy2/Mettl6/Pus7/Hars/Xrn1/Bop1/Dus1l/Utp20/Rela/Smarca4/Trir/Ctu1/Ctu2/Nob1/Dhx37/Farsb/Trmt61a/Utp23/Ell3/Elac2/Tbl3/Sbds/Pwp2/Wdr4/Eif4a3/Rpp38/Wdr18/Ftsj3/Trmt112/Nsun4/Ddx21/Pes…
6	ncRNA/tRNA metabolism	GO:0034470	ncRNA processing	325	0.360521	1.90326	0.000200723	0.00771791	3122	tags=38%, list=26%, signal=29%	Wdr74/Eri3/Exosc4/Ago4/Thg1l/Dus3l/Elp6/Dkc1/Rrp7a/Urm1/Fam207a/Rrs1/Tsr1/Ddx27/Pus1/Trmt1/Heatr1/Urb1/Las1l/Alkbh1/Utp14a/Fbl/Shq1/Rps15/Rrp9/Mtfmt/Rpp21/Riok1/Mettl6/Pus7/Bop1/Dus1l/Utp20/Ctu1/Ctu2/Nob1/Dhx37/Trmt61a/Utp23/Elac2/Tbl3/Sbds/Pwp2/Wdr4/Eif4a3/Rpp38/Wdr18/Ftsj3/Trmt112/Nsun4/Ddx21/Pes1/Imp4/Wdr46/Trmt13/Ebna1bp2/Nsun2/Trmt6/Lsm6/Rtcb/RGD1311345/Ago3/Nop53/Rsl1d1/Bysl/Nop2/Fcf1/Utp15…
6	ncRNA/tRNA metabolism	GO:0009451	RNA modification	146	0.420624	1.9992	0.000200321	0.00771791	3166	tags=43%, list=26%, signal=32%	Thg1l/Dus3l/Elp6/Dkc1/Urm1/Rbm15b/Pus1/Trmt1/Alkbh1/Fbl/Mrm3/Mtfmt/Mettl6/Pus7/Dus1l/Ctu1/Ctu2/Cmtr1/Fto/Trmt61a/Rpusd3/Wdr4/Ftsj3/Trmt112/Nsun4/Pus7l/Trmt13/Nsun2/Trmt6/Rnmt/RGD1311345/Rbm15/Nop2/Virma/Trub1/Tfb2m/Mettl2b/Trmo/Trmt10a/Mocs3/Mettl1/Qtrt1/Tyw3/Bud23/Tprkb/Apobec3/Adar/LOC100911166/Trmt2a/Tfb1m/Dus4l/Tyw5/Pus3/Alkbh5/Tgs1/LOC100910540
6	ncRNA/tRNA metabolism	GO:0006399	tRNA metabolic process	162	0.339938	1.65832	0.00040008	0.0104326	3102	tags=36%, list=25%, signal=27%	Iars2/Thg1l/Dus3l/Elp6/Urm1/Vars/Pus1/Trmt1/Alkbh1/Mtfmt/Rpp21/Mettl6/Pus7/Hars/Dus1l/Ctu1/Ctu2/Farsb/Trmt61a/Elac2/Wdr4/Rpp38/Trmt112/Trmt13/Dtd1/Wars/Nsun2/Trmt6/Rtcb/RGD1311345/Nars/Mars/Trub1/Mettl2b/Trmo/Eprs/Trmt10a/Wars2/Mocs3/Mettl1/Qtrt1/Lars/Cars/Farsa/Yars/Iars/Lars2/Tyw3/Ears2/Tprkb/Ptcd1/Dus4l/Tyw5/Pus3/Clp1/Tyw1
6	ncRNA/tRNA metabolism	GO:0006400	tRNA modification	75	0.477267	2.04298	0.000195542	0.00771791	3064	tags=45%, list=25%, signal=34%	Thg1l/Dus3l/Elp6/Urm1/Pus1/Trmt1/Alkbh1/Mtfmt/Mettl6/Pus7/Dus1l/Ctu1/Ctu2/Trmt61a/Wdr4/Trmt112/Trmt13/Nsun2/Trmt6/RGD1311345/Trub1/Mettl2b/Trmo/Trmt10a/Mocs3/Mettl1/Qtrt1/Tyw3/Tprkb/Dus4l/Tyw5/Pus3
6	ncRNA/tRNA metabolism	GO:0008033	tRNA processing	107	0.376652	1.71979	0.0001998	0.00771791	3176	tags=39%, list=26%, signal=29%	Thg1l/Dus3l/Elp6/Urm1/Pus1/Trmt1/Alkbh1/Mtfmt/Rpp21/Mettl6/Pus7/Dus1l/Ctu1/Ctu2/Trmt61a/Elac2/Wdr4/Rpp38/Trmt112/Trmt13/Nsun2/Trmt6/Rtcb/RGD1311345/Trub1/Mettl2b/Trmo/Trmt10a/Mocs3/Mettl1/Qtrt1/Tyw3/Tprkb/Ptcd1/Dus4l/Tyw5/Pus3/Clp1/Tyw1/Adat1
7	Ribosome biogenesis	GO:0022613	ribonucleoprotein complex biogenesis	452	0.321967	1.74952	0.000199521	0.00771791	3952	tags=45%, list=32%, signal=31%	Ptges3l1/Wdr74/Eri3/Exosc4/Ago4/Nle1/Ppan/Dkc1/Rrp7a/Fam207a/Eif6/Rrs1/Tsr1/Zfp593/Aamp/Ddx27/Rpl3/Heatr1/Nol3/Urb1/Las1l/Utp14a/Fbl/Shq1/Mybbp1a/Heatr3/Traf7/Celf1/Rpl13a/Rps15/Rrp9/Riok1/Dync1h1/LOC108348062/Bop1/Utp20/Isy1/Nob1/Dhx37/Ddx31/Snrpd2/Utp23/Tbl3/Usp39/Sbds/Pwp2/Sart3/Eif4a3/Wdr18/Ftsj3/Trmt112/Nsun4/Ddx21/Pes1/Xab2/Imp4/Wdr46/Prpf6/Ebna1bp2/Hsp90ab1/Nip7/Lsm6/Ago3/Srpk1/Ran/Gemin5/…
7	Ribosome biogenesis	GO:0042273	ribosomal large subunit biogenesis	94	0.481046	2.01502	0.000195046	0.00771791	3540	tags=53%, list=29%, signal=38%	Wdr74/Nle1/Ppan/Eif6/Rrs1/Aamp/Rpl3/Urb1/Las1l/Heatr3/Traf7/Bop1/Ftsj3/Pes1/Ebna1bp2/Nip7/Nop53/Rsl1d1/Nop2/Dhx30/Rpl7l1/Rpl6/Sdad1/Mrto4/Gtpbp4/Brix1/Noc2l/Znhit3/Lto1/Rpf2/Rsl24d1/Gtf3a/Pak1ip1/Rplp0
7	Ribosome biogenesis	GO:0042255	ribosome assembly	92	0.479029	1.94073	0.000197006	0.00771791	3804	tags=55%, list=31%, signal=38%	Nle1/Ppan/Rrp7a/Eif6/Rrs1/Rpl3/Traf7/Rps15/Bop1/Sbds/Pwp2/Nsun4/Nip7/Nop53/Nop2/Dhx30/Rpl6/Mrps2/Mrps7/Mrto4/Eif2a/Abt1/Brix1/Rpf2/Rsl24d1/Rplp0/Efl1/Fastkd2/Rps19/Rpsa
7	Ribosome biogenesis	GO:0042254	ribosome biogenesis	293	0.402375	2.06375	0.000202265	0.00771791	3907	tags=50%, list=32%, signal=35%	Wdr74/Eri3/Exosc4/Nle1/Ppan/Dkc1/Rrp7a/Fam207a/Eif6/Rrs1/Tsr1/Zfp593/Aamp/Ddx27/Rpl3/Heatr1/Urb1/Las1l/Utp14a/Fbl/Shq1/Mybbp1a/Heatr3/Traf7/Rps15/Rrp9/Riok1/Bop1/Utp20/Nob1/Dhx37/Ddx31/Utp23/Tbl3/Sbds/Pwp2/Eif4a3/Wdr18/Ftsj3/Trmt112/Nsun4/Ddx21/Pes1/Imp4/Wdr46/Ebna1bp2/Nip7/Lsm6/Ran/Aatf/Nop53/Rsl1d1/Nop58/Bysl/Nop2/Nup88/Ltv1/Abce1/Fcf1/Isg20l2/Utp15/Dhx30/Tfb2m/Rpl7l1/Mrpl36/Nol6/Wdr43/Rpl6/Mrp…
7	Ribosome biogenesis	GO:0016072	rRNA metabolic process	214	0.396168	1.96938	0.000200884	0.00771791	3431	tags=44%, list=28%, signal=32%	Wdr74/Eri3/Exosc4/Dkc1/Rrp7a/Polr1b/Sirt7/Fam207a/Pelo/Rrs1/Tsr1/Ddx27/Polr1a/Heatr1/Urb1/Taf1b/Las1l/Utp14a/Fbl/Shq1/Rps15/Rrp9/Riok1/H2afy2/Xrn1/Bop1/Utp20/Smarca4/Trir/Nob1/Dhx37/Utp23/Tbl3/Sbds/Pwp2/Eif4a3/Wdr18/Ftsj3/Trmt112/Nsun4/Ddx21/Pes1/Imp4/Wdr46/Ebna1bp2/Dedd/Lsm6/Nop53/Rsl1d1/Bysl/Nop2/Fcf1/Mars/Utp15/Tfb2m/Rpl7l1/Nol6/Exosc5/Wdr43/Sart1/Mrto4/Gtf3c1/Bud23/Imp3/Abt1/Gtpbp4/Tfb1m/Riok…
7	Ribosome biogenesis	GO:0006364	rRNA processing	179	0.395455	1.91936	0.000199084	0.00771791	3431	tags=43%, list=28%, signal=31%	Wdr74/Eri3/Exosc4/Dkc1/Rrp7a/Fam207a/Rrs1/Tsr1/Ddx27/Heatr1/Urb1/Las1l/Utp14a/Fbl/Shq1/Rps15/Rrp9/Riok1/Bop1/Utp20/Nob1/Dhx37/Utp23/Tbl3/Sbds/Pwp2/Eif4a3/Wdr18/Ftsj3/Trmt112/Nsun4/Ddx21/Pes1/Imp4/Wdr46/Ebna1bp2/Lsm6/Nop53/Rsl1d1/Bysl/Nop2/Fcf1/Utp15/Tfb2m/Rpl7l1/Nol6/Wdr43/Sart1/Mrto4/Bud23/Imp3/Abt1/Gtpbp4/Tfb1m/Riok2/Pih1d1/Znhit3/Krr1/Rpf2/Rps8/LOC688637/Exosc3/Utp4/Dcaf13
8	Carbohydrate metabolism	GO:0016051	carbohydrate biosynthetic process	198	-0.365433	-1.76319	0.000400561	0.0104326	3055	tags=42%, list=25%, signal=32%	Supt20h/Csgalnact1/Mgat2/Plek/B3gnt2/Chst14/Inpp5k/Pc/Acadm/St3gal4/Impa1/Enpp1/Rbp4/Chst12/Pck1/Esrrb/G6pd/Mst1/Nans/Akr1b1/Snca/Myh9l1/Eno2/Gapdh/Hif1a/Adipoq/Phkg1/Prkag3/Ppp1cb/Dgat2/Pdk2/Fbp2/Nhlrc1/Ppargc1a/Got1/Grb10/Gys1/Pgp/Rgn/Ppara/Hs2st1/Slc35b4/Gpd2/Ppp1ca/Pgam2/Lep/Tpi1/St6galnac6/Per2/P2ry1/Pgm1/Gpd1/Pdgfb/Pgk1/Ppp1r3d/Ppp1r3c/Agl/Gpi/Ppp1r3b
8	Carbohydrate metabolism	GO:0006094	gluconeogenesis	78	-0.482145	-1.93529	0.000605327	0.0129178	1460	tags=37%, list=12%, signal=33%	Eno2/Gapdh/Hif1a/Adipoq/Dgat2/Pdk2/Fbp2/Ppargc1a/Pgp/Ppara/Slc35b4/Gpd2/Pgam2/Lep/Tpi1/Per2/Gpd1/Pgk1/Gpi
8	Carbohydrate metabolism	GO:0006006	glucose metabolic process	204	-0.351972	-1.70126	0.000400721	0.0104326	1514	tags=28%, list=12%, signal=25%	Dcxr/Lcmt1/Eno2/Gapdh/Hif1a/Pdhb/Adipoq/Ppp1cb/Dgat2/Pdk2/Fbp2/Oas1a/Ppargc1a/Grb10/Pgp/Oma1/Rgn/Pfkfb2/Ppara/Pfkfb1/Slc35b4/Gpd2/Ldha/Ppp1ca/Pgam2/Pik3r1/Lep/Pkm/Tpi1/Per2/LOC108351137/Pgm1/Pfkm/Gpd1/Pgk1/Ppp1r3d/Ppp1r3c/Gpi/LOC303448/Ppp1r3b
8	Carbohydrate metabolism	GO:0046364	monosaccharide biosynthetic process	86	-0.460334	-1.89014	0.00101688	0.0188675	1460	tags=46%, list=12%, signal=40%	Pc/Acadm/Rbp4/Pck1/G6pd/Mst1/Eno2/Gapdh/Hif1a/Adipoq/Dgat2/Pdk2/Fbp2/Ppargc1a/Pgp/Rgn/Ppara/Slc35b4/Gpd2/Pgam2/Lep/Tpi1/Per2/Gpd1/Pgk1/Gpi
9	MITO respiratory chain complex assembly	GO:0033108	mitochondrial respiratory chain complex assembly	80	-0.485383	-2.07855	0.00040858	0.0104326	4100	tags=67%, list=34%, signal=45%	Dmac1/Ndufs8/Ndufb11/Dmac2/Ndufaf7/Ndufa1/Ndufb2/Cox20/Bcs1l/Uqcc1/Uqcc3/Coa3/Ndufb6/Ndufa11/Acad9/Ndufaf8/Ndufab1/Ndufa2/Ndufa9/Coa5/Samm50/Sdhaf2/Ndufaf5/Ndufa13/Ndufb4/Ndufaf1/Ttc19/Ndufs4/Ndufa5/Cox19/Ndufb9/Ndufa10/Ndufb5/Ndufs5/Timm21/Ndufa8/Lyrm7/Sdhaf3/Ndufc2/Ndufb3/Coa4/Ndufc1/Ndufb8/Fastkd3/Ndufb10/Uqcrb/Tmem126b
9	MITO respiratory chain complex assembly	GO:0032981	mitochondrial respiratory chain complex I assembly	47	-0.56585	-2.17051	0.00019972	0.00771791	4100	tags=79%, list=34%, signal=52%	Dmac1/Ndufs8/Ndufb11/Dmac2/Ndufaf7/Ndufa1/Ndufb2/Bcs1l/Ndufb6/Ndufa11/Acad9/Ndufaf8/Ndufab1/Ndufa2/Ndufa9/Ndufaf5/Ndufa13/Ndufb4/Ndufaf1/Ndufs4/Ndufa5/Ndufb9/Ndufa10/Ndufb5/Ndufs5/Timm21/Ndufa8/Ndufc2/Ndufb3/Ndufc1/Ndufb8/Ndufb10/Tmem126b
9	MITO respiratory chain complex assembly	GO:0010257	NADH dehydrogenase complex assembly	47	-0.56585	-2.17051	0.00019972	0.00771791	4100	tags=79%, list=34%, signal=52%	Dmac1/Ndufs8/Ndufb11/Dmac2/Ndufaf7/Ndufa1/Ndufb2/Bcs1l/Ndufb6/Ndufa11/Acad9/Ndufaf8/Ndufab1/Ndufa2/Ndufa9/Ndufaf5/Ndufa13/Ndufb4/Ndufaf1/Ndufs4/Ndufa5/Ndufb9/Ndufa10/Ndufb5/Ndufs5/Timm21/Ndufa8/Ndufc2/Ndufb3/Ndufc1/Ndufb8/Ndufb10/Tmem126b
10	Cellular respiration	GO:0045333	cellular respiration	168	-0.391283	-1.89548	0.00019976	0.00771791	2980	tags=48%, list=24%, signal=36%	Cox6a2/Ireb2/Trap1/ND4/Dld/Sdha/COX2/Pnpt1/Pdha1/Ogdh/ND5/Sdhaf2/CYTB/Mdh2/ND4L/Cs/Ndufaf1/Uqcrfs1/Ndufs4/COX3/Ndufa5/Cyc1/Cisd1/Actn3/Fh/Ndufb9/Ndufa10/Dlat/Mdh1/Snca/Ndufa8/Mfn2/Ndufs1/Sdhc/Hif1a/Coq10a/ND1/Pdhb/Coq9/Dhtkd1/Lyrm7/Suclg1/Ndufa12/Prkaca/Ndufc2/ND2/Slc1a3/Cox5a/Ppargc1a/Ndufb8/Fastkd3/Idh2/Slc25a25/Ndufv2/Uqcrh/Uqcrb/Cycs/Sdhd/Cox10/Dlst/Fxn/Nfatc3/Ndufaf2/D2hgdh/Slc25a23/Idh3a/Gp…
10	Cellular respiration	GO:0006101	citrate metabolic process	32	-0.583859	-2.03219	0.000602289	0.0129178	2964	tags=68%, list=24%, signal=51%	Ireb2/Sdha/Pdha1/Ogdh/Sdhaf2/Mdh2/Cs/Fh/Dlat/Mdh1/Sdhc/Pdhb/Dhtkd1/Suclg1/Idh2/Sdhd/Dlst/Acly/Idh3a
10	Cellular respiration	GO:0072350	tricarboxylic acid metabolic process	37	-0.567142	-2.04142	0.00019988	0.00771791	3614	tags=72%, list=30%, signal=51%	Idh3g/Aco2/Asl/Ireb2/Sdha/Pdha1/Ogdh/Glud1/Sdhaf2/Mdh2/Cs/Fh/Dlat/Mdh1/Sdhc/Pdhb/Dhtkd1/Suclg1/Idh2/Sdhd/Dlst/Acly/Idh3a
11	Golgi vesicle transport	GO:0048193	Golgi vesicle transport	263	0.317541	1.63104	0.000201329	0.00771791	3229	tags=38%, list=27%, signal=28%	Copz2/Gga3/RGD621098/Pitpnm3/Tbc1d20/Arfgap3/Cog4/Bicd2/Cope/Rab31/Ykt6/Macf1/Cog7/Vcp/Gas1/Golga5/Htt/Arfgap2/Stx5/Spire1/Use1/Vps52/Gosr1/Rabep1/Trappc8/Llgl1/Sec13/Whamm/Sec23b/Cog8/Copa/Bet1l/Myo18a/Cog3/Uso1/Pdcd6/Gosr2/Trappc5/Golga4/Pef1/Ap4m1/Uvrag/Gopc/Tmem115/Nrbp1/Arf5/Sec24c/Sec23ip/Rab1b/Lmf1/Sec24b/Copb1/Insig1/Exoc1/Snx1/Arl1/Nbas/Trappc4/Atp9b/Golph3l/Rbsn/Sec31a/Arfrp1/Rab43/Trap…
11	Golgi vesicle transport	GO:0006890	retrograde vesicle-mediated transport, Golgi to ER	48	0.536992	2.05242	0.0002002	0.00771791	2051	tags=43%, list=17%, signal=36%	Copz2/Arfgap3/Cog4/Bicd2/Cope/Cog7/Htt/Arfgap2/Copa/Bet1l/Cog3/Uvrag/Tmem115/Arf5/Copb1/Nbas/Atp9b/Golph3l
12	Protein deubiquitination	GO:0016579	protein deubiquitination	115	0.406856	1.83982	0.000197628	0.00771791	1676	tags=30%, list=14%, signal=26%	Uchl1/Shmt2/Josd2/Zc3h12a/Otulin/Otud5/Trim21/Vcp/Usp5/Tnip1/Usp20/Otub1/Stambp/Uimc1/Usp13/Usp45/Dnajb2/Uck2/Usp40/Usp22/Psmd14/Usp39/Sart3/Usp8/Kat2a/Usp14/Usp33/Otud7b/Nop53
12	Protein deubiquitination	GO:0070646	protein modification by small protein removal	134	0.379222	1.75805	0.000199442	0.00771791	1908	tags=29%, list=16%, signal=25%	Uchl1/Shmt2/Senp3/Josd2/Zc3h12a/Otulin/Otud5/Trim21/Vcp/Usp5/Tnip1/Usp20/Otub1/Stambp/Uimc1/Usp13/Usp45/Dnajb2/Uck2/Usp40/Usp22/Psmd14/Usp39/Sart3/Usp8/Kat2a/Cops7b/Usp14/Usp33/Otud7b/Nop53/Eny2/Cops8
13	Metabolic stress response	GO:0106106	cold-induced thermogenesis	149	-0.350569	-1.63243	0.000801925	0.016058	2247	tags=32%, list=18%, signal=27%	Gja1/Alms1/Prlr/Tlr4/Zbtb7b/Ddit3/Pdgfc/Actn3/Fh/Plac8/Prkab1/Hadh/Mfn2/Adipoq/Epas1/Acot13/Hoxc10/Ybx2/Abhd6/Ppargc1a/Grb10/Scd/Oma1/Il15/G0s2/Plcl2/Acot11/Elovl3/Ppargc1b/Lpin1/Lep/Lnpep/Per2/Thra/Map2k6/Prdm16/Gatm
13	Metabolic stress response	GO:0120161	regulation of cold-induced thermogenesis	149	-0.350569	-1.63243	0.000801925	0.016058	2247	tags=32%, list=18%, signal=27%	Gja1/Alms1/Prlr/Tlr4/Zbtb7b/Ddit3/Pdgfc/Actn3/Fh/Plac8/Prkab1/Hadh/Mfn2/Adipoq/Epas1/Acot13/Hoxc10/Ybx2/Abhd6/Ppargc1a/Grb10/Scd/Oma1/Il15/G0s2/Plcl2/Acot11/Elovl3/Ppargc1b/Lpin1/Lep/Lnpep/Per2/Thra/Map2k6/Prdm16/Gatm
14	Tissue development	GO:0008544	epidermis development	294	0.326929	1.62287	0.000399361	0.0104326	4079	tags=51%, list=33%, signal=35%	Nf1/Keap1/Smo/Dsp/Lama5/Sox18/Grhl2/Nom1/Ercc3/Ldb1/Ugcg/Maff/Klf4/H2afy2/Slc4a7/Bcl2/Tgfb2/Rela/Smarca4/Ctsl/Sod1/Runx1/Mafg/Mif/Fzd3/Psen2/Zfp36l1/Gli1/Kcnma1/Nsun2/Igf1r/Ppard/Sec24b/Wnt16/Ptch2/Hes1/Scrib/Akr1c3/Trpc4ap/Map2k1/Vdr/Lats1/Pls3/Ctnnb1/Hpse/Fst/Alx4/Myo7a/Exph5/Numa1/Jag1/Errfi1/Bmp4/Fzd6/Tmem79/Apc/Pou3f2/Hey2/Notch1/Cd109/Ptch1/Gorab/Inhba/Rbpj/Alg10/Dll1/Fuz/Sos1/Psap/Lgr4/Cli…
14	Tissue development	GO:0043588	skin development	259	0.343745	1.67883	0.00020004	0.00771791	4236	tags=54%, list=35%, signal=36%	Nf1/Abcb6/Ash1l/Smo/Dsp/Lama5/Sox18/Grhl2/Nom1/Itga2/Ldb1/Elovl1/Ugcg/H2afy2/Sts/Bcl2/Tgfb2/Rela/Smarca4/Ctsl/Runx1/Mif/Fzd3/Psen2/Zfp36l1/Nsun2/Wnt16/Ptch2/Akr1c3/Trpc4ap/Map2k1/Vdr/Lats1/Ddr1/Slc27a4/Ctnnb1/Hpse/Fst/Tmprss13/Alx4/Arrdc3/Exph5/Numa1/Errfi1/Ptges3/Pkd1/Fzd6/Tmem79/Apc/Fmod/Notch1/Cd109/Gorab/Inhba/Jup/Rbpj/Gba/Cbx7/Dll1/Fuz/Sos1/Psap/Lgr4/Clic4/Trps1/Stk4/Snai1/Mfsd12/Col1a2/Dact…
15	Macroautophagy	GO:0016236	macroautophagy	196	0.324437	1.60916	0.000399202	0.0104326	3777	tags=45%, list=31%, signal=31%	Htra2/Rab3gap2/Sqstm1/Pik3c3/Vcp/Fez2/Htt/Map1lc3b/Wdr45b/Wdr45/LOC103689968/Hmox1/Ulk1/Gabarapl2/Ubxn2a/Epg5/Ubqln1/Atg16l2/Wdr81/Trappc8/Tp53inp1/Sptlc2/Gabarapl1/Ripk2/Rnf41/Pafah1b2/Atg4c/Tbk1/Lgals8/Uvrag/Hspb8/Nsfl1c/Nbr1/Ambra1/Rab1b/Stx12/Ehmt2/Atg14/Ubxn2b/Ubxn6/Rubcn/Pip4k2c/Map3k7/Plaa/Ikbkg/Becn1/Hdac10/Bag3/Lzts1/Pikfyve/Emc6/Wipi2/Atp13a2/Vps16/Atp6v0a1/Fyco1/Rab12/Hdac6/Ubqln2/Mtor…
15	Macroautophagy	GO:1903008	organelle disassembly	89	0.434887	1.88041	0.000195503	0.00771791	1043	tags=25%, list=9%, signal=23%	Htra2/Atp5if1/Sqstm1/Vcp/Pelo/Htt/Map1lc3b/Stx5/Fbxo7/Mrrf/Wdr45b/Wdr45/Cttn/LOC103689968/Ulk1/Gabarapl2/Klc1/Gabarapl1/Rnf41
16	Other processes	GO:0002455	humoral immune response mediated by circulating immunoglobulin	56	-0.561627	-1.97323	0.000598563	0.0129178	3352	tags=55%, list=28%, signal=40%	C1s/Ptprc/Fcgr2b/Ptpn6/Crp/Serping1/C4bpb/C1rl/C2/C1r/RT1-Db1/C3/C6/Cd55/C9/Susd4
16	Other processes	GO:0035821	modification of morphology or physiology of other organism	149	0.407569	1.79264	0.000398883	0.0104326	1066	tags=19%, list=9%, signal=18%	Rpl30/Tbc1d20/Jun/Zc3h12a/Smad3/Myc/Fbxl2/Tnip1/Bcl2l11/Hmox1/Sp1/Ppib/Gtf2b/Hmgn2/Smarca4/Psmc3
16	Other processes	GO:0032088	negative regulation of NF-kappaB transcription factor activity	81	0.44451	1.83724	0.000391543	0.0104326	2294	tags=33%, list=19%, signal=27%	Cat/Zc3h12a/Otulin/Trim21/Cactin/Irak1/Klf4/Rbck1/Nlrc3/Trim37/LOC108348098/Nfkbib/Prmt2/Pias4/Traf3/Ptgis/Nfkbil1/Commd6/Chp1/Siva1
16	Other processes	GO:2001236	regulation of extrinsic apoptotic signaling pathway	165	0.363894	1.72957	0.000200321	0.00771791	1366	tags=24%, list=11%, signal=21%	Htra2/Nf1/Lmna/Ctnna1/Tmbim1/Bcl10/Gas1/Htt/Pdia3/Dapk3/Gclc/Hmgb2/Traf2/Nol3/Cttn/Hmox1/Rbck1/Zmynd11/Bcl2/Tgfb2/Rela/Rffl/Bid/Tnfrsf12a/Dedd2/Ripk1/Src/Bax/Thbs1/Psen2/LOC100912218
16	Other processes	GO:0048024	regulation of mRNA splicing, via spliceosome	104	0.404356	1.7785	0.000598325	0.0129178	2422	tags=31%, list=20%, signal=25%	Rbm4b/RGD1305178/Srsf9/Rbm15b/Srsf4/Snrnp70/Celf1/Fblim1/Zc3h10/Dyrk1a/Rbm42/Zbtb7a/Sart3/Eif4a3/Srsf2/Smu1/Son/Rbm15/U2af2/Rbm19/Nup98/Prdx6/Dazap1/Rnps1/Zfp64/Rbm10

## Sheet: Table S7
Primer sequences for RT-qPCR analysis
Symbol	Entrez gene name	Forward (5’-3’)	Reverse (5’-3’)
Reference Genes
Actb	Actin alpha 2	GACCCAGATCATGTTTGAGACCTT	TGGTACGACCAGAGGCATACAG
B2m	Beta-2-Microglobulin	TGCTTGCCATTCAGAAAACTCC	GGTGGGTGGAACTGAGACAC
Pgk1	Phosphoglycerate kinase 1	AGCTCCTGGAAGGTAAAGTC	TGCACTAACACCAAATGGA
Ppia	Peptidylprolyl isomerase A	CAAGACTGAGTGGCTGGA	GAGATGGTGATCTTCTTGCTG
Rpl13a	Ribosomal protein L13A	CTTGAGGCTAAGGAAACAGG	ACAGTCTTTATTGGGTTCACAC
Genes of Interest
Eif4g3	Eukaryotic translation initiation factor 4 gamma 3	GAGAAGACCAGGCGTCCAAA	TCTTCTCGTCAATGGTGGGC
Fbxo32	F-Box Protein 32	CAGCCTGAACTACGATGTTGC	CATGGCGCTCCTTAGTACTCC
Hdac4	Histone Deacetylase 4	TGGCAAGTGTGAGTGCATCC	TGACAAACACGGAGGTCAGC
Mstn	Myostatin	AGCAGTGACGGCTCTTTGG	GCTTGCATTAGAAAGTCAGACTCG
Mtor	Mechanistic Target of Rapamycin Kinase	TCTCGGCAACTTGACCATCC	CTGGAAGGCATCAATCTTCCG
Ppp1r3c	Protein phosphatase 1 regulatory subunit 3C	CAATGAGCTGCACCAGGATGAT	GTGGTGAATGTGCCAAGCAAA
Trim35	Tripartite motif containing 35	CCAAGCACAATGAGGTGCAG	TTGTTCCTCCACCCTCAGGA
Trim63	Tripartite Motif Containing 63	CTCCTTGTGCAAGGTGTTCG	TGCTCAGTTCAGTCTTCTGTCC

## Sheet: Table S8
RT-qPCR & RNAseq raw data
Symbol	Group	RT-qPCR (logFC)	RNAseq (logFC)
Eif4e	HRT	0.15	-0.39
Eif4e	LRT	-0.943	-0.58
Eif4g3	HRT	1.938	1.1
Eif4g3	LRT	4.866	1.38
Fbxo32	HRT	1.67133	1.62089
Fbxo32	LRT	2.15683	2.74076
Gpd1	HRT	-0.317	-0.71
Gpd1	LRT	-1.782	-2
Hdac4	HRT	5.19867	2.1374
Hdac4	LRT	4.70017	2.88958
Mstn	HRT	-0.381	0.64
Mstn	LRT	-0.736	-0.47
Mtor	HRT	1.85333	0.485951
Mtor	LRT	2.3975	0.653873
Ppp1r3c	HRT	-0.67	-0.33
Ppp1r3c	LRT	-1.329	-1.45
Trim35	HRT	-0.489	-0.61
Trim35	LRT	-1.494	-0.95
Trim63	HRT	5.901	1.40758
Trim63	LRT	7.21983	2.55105

## Sheet: Table S9
Atrogene Expression - Plantaris
		FDR < 0.05		FDR < 0.05
		FDR < 0.005
		FDR < 0.001
SYMBOL	IMMinHRT_logFC	IMMinLRT_logFC	IMMinHRT_FDR	IMMinLRT_FDR
Aamdc	-0.423835	-0.967605	0.200598	0.000857022
Ampd3	1.60145	4.0235	0.0661379	<0.001
Arhgef7	-0.124186	-0.363106	0.574115	0.0346425
Atf4	-0.0350509	0.148457	0.893059	0.412803
Atp5a1	-0.477395	-0.704979	0.0121694	<0.001
Atp5d	-0.705034	-0.803648	0.0275685	0.00387202
Bnip3	-0.0343634	0.137595	0.923878	0.589863
Cacna2d1	-0.226298	-0.532203	0.218373	0.000889373
Camk2b	0.146016	0.041404	0.432301	0.818279
Capn1	-0.116678	-0.256892	0.592738	0.13286
Capn2	0.245517	0.43022	0.199902	0.00829795
Cdkn1a	0.917245	1.21293	0.127101	0.0193012
Cds2	0.561913	1.31306	0.158114	<0.001
Chrna1	0.310194	0.584217	0.383513	0.04492
Ckmt2	-1.13422	-1.4153	0.00075331	<0.001
Col15a1	-0.823603	-0.871408	0.0457758	0.0146694
Col1a1	-1.67121	-1.27636	0.0204851	0.0392407
Col3a1	-0.985246	-1.33746	0.0898305	0.00822359
Col5a2	-0.740729	-1.0531	0.0556861	0.00210449
Cpe	-0.612361	-1.1044	0.0191095	<0.001
Crebrf	0.220798	0.276254	0.222136	0.0717256
Csnk2a2	0.382017	0.601147	0.0155351	<0.001
Ctsl	1.25978	1.83207	0.00328206	<0.001
Daxx	0.213618	0.192042	0.144875	0.13398
Dera	-0.137783	-0.300128	0.377786	0.0187499
Dlat	-0.537538	-0.825625	0.0326415	<0.001
Eif2ak3	-0.198563	-0.13344	0.157207	0.288727
Eif3f	0.0917914	0.100318	0.472991	0.352126
Eif3k	0.0503483	0.115807	0.727148	0.28444
Eif4a2	0.143353	0.318919	0.473446	0.0455942
Eif4ebp1	0.711037	1.02896	0.0275929	<0.001
Eif4ebp2	0.532757	0.221648	0.0342281	0.33557
Eif4g3	0.963949	1.16672	<0.001	<0.001
Eno3	-0.71409	-1.42457	0.0294294	<0.001
Ezh1	0.45203	0.784666	0.041159	<0.001
Fam134b	-0.454347	0.916386	0.493627	0.0839183
Fam188a	-0.00755573	-0.00615952	0.968967	0.968428
Fam214a	1.40683	1.65004	0.00139718	<0.001
Fbn1	-1.57672	-1.67191	0.000609793	<0.001
Fbxo21	0.388954	0.272786	0.00940012	0.0309719
Fbxo30	0.93457	1.62021	0.0297573	<0.001
Fbxo31	0.858762	1.5703	0.00174297	<0.001
Fbxo32	1.47762	2.52059	0.00413725	<0.001
Fbxo6	0.00231271	0.00156311	0.989796	0.991307
Fn1	-0.339144	-0.685152	0.350878	0.0218946
Foxo1	1.0302	1.02033	0.00628672	0.00158492
Gabarapl1	0.894271	1.43321	0.0148491	<0.001
Gadd45a	1.69055	2.70223	0.013984	<0.001
Golga5	0.263388	0.580714	0.122101	<0.001
Gpnmb	1.88403	3.20102	0.0190022	<0.001
Hdac4	1.98197	2.66436	0.00266776	<0.001
Hdac9	-1.0896	-1.97971	0.00295296	<0.001
Hectd1	0.205279	0.411498	0.235537	0.00509531
Hspb1	-0.228009	0.715467	0.725149	0.131005
Ifrd1	-0.289546	-0.0425726	0.358279	0.894528
Igfbp5	0.115974	-0.15632	0.864173	0.767186
Impdh2	0.122765	0.35916	0.555401	0.027508
Itm2a	-0.771683	-1.38342	0.0325515	<0.001
Jph2	-1.11934	-1.77366	0.0274219	<0.001
Kctd9	0.41808	1.15441	0.22536	<0.001
Ldb3	-0.811589	-1.5417	0.11009	0.000706029
Ldha	-1.04837	-1.95023	0.031869	<0.001
Lgals1	-0.485562	-0.795305	0.0324148	<0.001
Lifr	-0.0226754	-0.117873	0.892004	0.297771
Lpin1	0.0998196	-0.613804	0.849111	0.081666
Max	0.46752	0.578231	0.04021	0.00379498
Mdh1	-0.917156	-1.35382	0.0165284	<0.001
Mdm2	0.601477	0.52212	0.0136283	0.0118513
Mgst3	-0.775477	-0.987333	0.0339691	0.00215773
Mybpc2	-0.316698	-0.99715	0.828249	0.340532
Myc	0.674443	1.89746	0.2989	0.000692776
Mylpf	-0.690603	-1.33326	0.307527	0.0178882
Myom1	-0.340869	-0.876344	0.201206	<0.001
Myot	-0.619736	-0.918895	0.115132	0.00713308
Naa25	0.500192	0.939235	0.0602931	<0.001
Ncl	0.553923	0.644869	0.0202785	0.00198693
Ndufb8	-0.669646	-1.12877	0.0213459	<0.001
Ndufs1	-0.743582	-1.02951	0.00250808	<0.001
Ndufv2	-0.538311	-0.891051	0.0145391	<0.001
Nedd4	0.300764	0.14866	0.189902	0.484944
Net1	0.836312	0.441269	0.0108628	0.11843
Nfe2l2	0.433023	0.604591	0.013984	<0.001
Nle1	-0.128651	0.434559	0.668061	0.0508887
Nol7	0.084856	0.01891	0.501796	0.877295
Oser1	0.516644	0.940154	0.101568	0.000866749
Oxct1	-1.16862	-1.63953	0.0181736	<0.001
Padi2	0.0388527	-0.478652	0.952389	0.271717
Pbdc1	0.189054	0.370624	0.412986	0.0485408
Pcolce	-0.543256	-0.653019	0.0528112	0.00768772
Pfkfb3	0.536304	0.0542828	0.236839	0.91014
Pfkm	-0.447784	-1.07583	0.136095	<0.001
Pgam1	-0.0979116	0.109778	0.793079	0.714843
Pgam2	-1.16284	-2.01517	0.0123209	<0.001
Phkg1	-0.4649	-0.83325	0.0938963	0.000804022
Pkm	-0.735926	-1.28629	0.0119793	<0.001
Postn	0.212651	-0.406262	0.82247	0.572736
Ppargc1a	-0.493558	-1.11402	0.248372	0.00226476
Ppp1r15a	0.358889	1.1108	0.36163	0.000867132
Psma1	0.416073	0.910173	0.190624	0.00107915
Psma2	0.30751	0.807574	0.367722	0.00426599
Psma3	0.29801	0.605267	0.228466	0.00410497
Psma4	0.365248	0.816644	0.240391	0.00215424
Psma5	0.503379	1.00532	0.141236	0.000936873
Psma6	0.268649	0.537263	0.129501	0.000687441
Psma7	0.430726	0.798876	0.108227	0.000858091
Psmb1	0.200697	0.461482	0.36074	0.0107262
Psmb2	0.463624	0.908173	0.165719	0.0018838
Psmb3	0.39981	1.0164	0.267721	0.00107797
Psmb4	0.320549	0.9214	0.306694	0.000659657
Ptpn3	-1.10697	-1.42673	0.0696423	0.00725214
Ranbp9	0.509433	0.6819	0.0566428	0.00372225
Rpl12	0.215699	0.703506	0.828347	0.322016
Rps3	-0.0869808	-0.0202861	0.673594	0.916455
Runx1	1.26885	2.43741	0.136056	0.0011913
Sat1	1.3202	1.99789	0.00856544	<0.001
Slc20a2	0.384858	0.392163	0.0281727	0.00947693
Slc35f5	0.270191	0.782911	0.43655	0.00563636
Slc7a8	0.434302	0.093629	0.0590699	0.682824
Smoc2	-0.823787	-0.767194	0.00714754	0.00310352
Sparc	-0.66851	-0.773184	0.0483429	0.00872925
Sqstm1	0.851035	1.58084	0.0157006	<0.001
Srl	-0.422675	-1.11435	0.134137	<0.001
Stat5b	0.510614	0.559666	0.0665697	0.0203048
Taz	-0.2094	-0.150611	0.025184	0.0618282
Tie1	-0.193345	0.102068	0.398755	0.627687
Tp63	1.21479	1.21937	0.00875717	0.00215424
Tpm2	-0.553984	-0.78495	0.0180922	<0.001
Trim28	0.284964	0.365101	0.0347941	0.00215424
Trim41	0.137059	0.263642	0.269589	0.0113413
Trim44	0.227028	0.177061	0.236839	0.295146
Trim45	-0.37493	-1.26452	0.686034	0.0639171
Trim55	-0.309008	0.0181052	0.100565	0.929542
Trim63	1.27284	2.33563	0.00871453	<0.001
Trim68	-0.135275	-0.684786	0.673939	0.00432291
Trim7	-0.185323	-0.646237	0.592267	0.0153727
Tsr1	0.43218	0.976246	0.137075	<0.001
Txnl1	0.384036	0.909439	0.145316	<0.001
Ubc	0.375237	1.09995	0.372216	0.00175673
Ube2g1	0.525281	0.487387	0.0107398	0.00563636
Ube2j1	0.0362608	0.306421	0.868179	0.0322555
Ubr5	0.201952	0.336814	0.0847398	0.00126391
Uchl1	0.657844	2.56387	0.369682	<0.001
Ugp2	-0.399467	-0.578095	0.312836	0.0807581
Usp14	0.349912	0.687201	0.203541	0.00365355
Usp19	-0.00518852	0.0386928	0.97927	0.790875
Zfand5	0.524104	0.922065	0.0445167	<0.001

## Sheet: Table S10
Atrogene Expression - Soleus
		FDR < 0.05		FDR < 0.05
		FDR < 0.005
		FDR < 0.001
SYMBOL	IMMinHRT_logFC	IMMinLRT_logFC	IMMinHRT_FDR	IMMinLRT_FDR
Aamdc	-0.583675	-0.446006	0.061843	0.162897
Ampd3	-0.0617099	0.718036	0.958244	0.436945
Arhgef7	-0.0638741	-0.365639	0.789351	0.0565436
Atf4	-0.0532984	-0.0296303	0.824884	0.909086
Atp5a1	-0.222615	-0.237656	0.224026	0.198643
Atp5d	-0.651939	-0.653673	0.0331518	0.0326247
Bnip3	-0.593901	-0.361665	0.0204328	0.163389
Cacna2d1	-0.204622	-0.391682	0.247863	0.0232411
Camk2b	0.067599	0.115212	0.736841	0.544751
Capn1	-0.000801232	0.168531	0.997681	0.407758
Capn2	-0.248627	-0.233266	0.174632	0.209843
Cdkn1a	0.321735	1.06759	0.627669	0.0663701
Cds2	-0.125799	0.210084	0.791845	0.641298
Chrna1	0.571476	0.874903	0.0778096	0.0077635
Ckmt2	-0.55784	-0.681621	0.065177	0.0241812
Col15a1	-0.913013	-0.891357	0.0220559	0.0247862
Col1a1	-1.19248	-0.646062	0.0837199	0.384113
Col3a1	-0.442176	-0.638035	0.466693	0.276081
Col5a2	-0.389961	-0.479744	0.318449	0.213351
Cpe	-0.276378	-0.29488	0.283907	0.254337
Crebrf	0.476345	0.244632	0.00596478	0.157694
Csnk2a2	0.386533	0.450652	0.011103	0.00336688
Ctsl	0.610395	0.891623	0.123159	0.0235199
Daxx	0.138844	0.154999	0.346752	0.291959
Dera	0.0151218	-0.0420673	0.938567	0.81985
Dlat	-0.282427	-0.49828	0.25651	0.0398862
Eif2ak3	-0.0190286	0.00878747	0.91699	0.963753
Eif3f	-0.2384	0.0963699	0.035776	0.439089
Eif3k	0.00261772	0.126573	0.986451	0.294957
Eif4a2	0.227366	0.38281	0.206939	0.0308219
Eif4ebp1	0.984924	0.916592	0.00203617	0.00366362
Eif4ebp2	0.376408	0.0944097	0.123402	0.753345
Eif4g3	-0.015599	0.143966	0.961686	0.599248
Eno3	0.0479796	-0.335726	0.910856	0.31067
Ezh1	0.254214	0.601234	0.244861	0.00553073
Fam134b	-1.88281	-1.13746	0.0018442	0.0526025
Fam188a	-0.00819165	0.00813632	0.963495	0.96586
Fam214a	1.28229	1.46406	0.00176135	0.000514623
Fbn1	-1.16168	-1.34134	0.00581788	0.00164146
Fbxo21	0.109012	0.263213	0.475515	0.0627653
Fbxo30	0.641637	0.6608	0.121946	0.113274
Fbxo31	0.616997	0.688684	0.0146212	0.00645711
Fbxo32	0.353528	0.746906	0.495191	0.119839
Fbxo6	0.0361819	0.0834941	0.802393	0.514541
Fn1	-0.133586	-0.467387	0.73823	0.16934
Foxo1	0.151161	0.143305	0.719081	0.741467
Gabarapl1	0.294172	0.539394	0.431429	0.125895
Gadd45a	1.57594	1.83669	0.0171988	0.00573005
Golga5	0.154746	0.317693	0.371249	0.0524211
Gpnmb	0.301873	0.194511	0.744665	0.846862
Hdac4	1.81775	2.10079	0.00343015	0.000942057
Hdac9	-0.224602	-0.461324	0.548419	0.181014
Hectd1	0.253561	0.401419	0.119564	0.0135653
Hspb1	-1.07116	-0.421412	0.0387964	0.461691
Ifrd1	-0.563279	-0.622951	0.0503124	0.0307468
Igfbp5	0.343789	0.292463	0.532206	0.616013
Impdh2	-0.160325	0.00733564	0.40884	0.977085
Itm2a	-0.470756	-0.503769	0.181155	0.155162
Jph2	-0.625188	-0.916649	0.204877	0.0595832
Kctd9	-0.484634	-0.143564	0.136713	0.714995
Ldb3	-0.715214	-0.837981	0.14713	0.0888672
Ldha	0.0577601	-0.620216	0.927679	0.199025
Lgals1	-0.209817	-0.405397	0.362795	0.0640248
Lifr	0.085793	-0.0883704	0.516171	0.512732
Lpin1	0.351845	-0.231848	0.396879	0.610328
Max	0.358286	0.332994	0.104496	0.135796
Mdh1	-0.798496	-0.958656	0.0283442	0.00900648
Mdm2	0.124899	0.232068	0.638186	0.344701
Mgst3	-0.314112	-0.732809	0.403924	0.0376596
Mybpc2	1.3363	-2.09977	0.239291	0.0571435
Myc	-0.281309	-0.155398	0.692709	0.844216
Mylpf	0.939635	-0.410739	0.135446	0.567104
Myom1	-0.143912	-0.25569	0.617216	0.340245
Myot	-0.411671	-0.72778	0.294203	0.0550033
Naa25	0.00514171	0.355403	0.987863	0.177374
Ncl	0.411841	0.0297568	0.0703038	0.926511
Ndufb8	-0.445336	-0.518559	0.110204	0.0627365
Ndufs1	-0.482961	-0.690978	0.0309308	0.00259744
Ndufv2	-0.151929	-0.440375	0.507191	0.0351597
Nedd4	0.543052	0.614356	0.0136676	0.00544213
Net1	0.810799	0.398371	0.0101094	0.212133
Nfe2l2	0.0518398	0.215644	0.807194	0.20889
Nle1	-0.16172	0.336434	0.558075	0.185389
Nol7	0.223254	0.202216	0.0450996	0.0706017
Oser1	0.154916	0.186709	0.662145	0.597135
Oxct1	-1.14582	-1.44016	0.0162863	0.00284723
Padi2	0.605326	-0.633262	0.200624	0.184021
Pbdc1	-0.246573	-0.304875	0.250291	0.152101
Pcolce	-0.0592971	-0.104344	0.870653	0.756658
Pfkfb3	1.28362	0.826301	0.00331886	0.0521976
Pfkm	0.228863	-0.051641	0.461235	0.894763
Pgam1	-0.930109	-0.454089	0.00178357	0.1192
Pgam2	0.206719	-0.0662916	0.689005	0.913333
Phkg1	0.0165933	0.204917	0.963834	0.491337
Pkm	0.127774	-0.135384	0.696035	0.681374
Postn	-0.248996	-0.326106	0.78089	0.707399
Ppargc1a	-0.0256324	-0.401206	0.962867	0.346725
Ppp1r15a	-0.746745	-0.571726	0.0377436	0.115799
Psma1	0.141595	0.412256	0.689911	0.181194
Psma2	0.0807543	0.301711	0.842638	0.366054
Psma3	0.229568	0.227667	0.346365	0.359402
Psma4	0.266175	0.346086	0.389729	0.251325
Psma5	-0.0686116	0.432722	0.876139	0.199407
Psma6	0.0530041	0.169973	0.806454	0.348967
Psma7	0.268802	0.652192	0.318551	0.0119287
Psmb1	-0.0202711	0.380023	0.942137	0.0587066
Psmb2	0.307454	0.549481	0.361025	0.0869599
Psmb3	0.240371	0.718227	0.515141	0.0325694
Psmb4	-0.236711	0.595496	0.448877	0.040306
Ptpn3	-0.316892	-0.545956	0.64082	0.391447
Ranbp9	0.297704	0.346177	0.263744	0.192269
Rpl12	0.0619533	0.535292	0.954042	0.52754
Rps3	-0.370427	-0.131692	0.0289644	0.483969
Runx1	0.255832	0.689857	0.805973	0.444339
Sat1	0.542791	0.609877	0.263977	0.208424
Slc20a2	-0.136641	0.0107833	0.44987	0.964537
Slc35f5	-0.628313	-0.169647	0.0443138	0.648225
Slc7a8	0.098128	-0.2678	0.71134	0.246522
Smoc2	-0.63606	-0.387472	0.0259794	0.184437
Sparc	-0.436184	-0.309235	0.189767	0.380551
Sqstm1	0.0794789	0.76497	0.85669	0.0223388
Srl	0.045765	-0.125596	0.901649	0.699751
Stat5b	0.268431	0.549413	0.341517	0.0407831
Taz	-0.0918965	0.190119	0.326162	0.0335322
Tie1	-0.32942	-0.0977607	0.114967	0.696122
Tp63	0.35356	0.600947	0.452069	0.179219
Tpm2	-0.232446	-0.441417	0.318351	0.0484015
Trim28	0.0617896	0.314486	0.686698	0.0160842
Trim41	-0.241818	-0.0811518	0.0366987	0.536743
Trim44	0.181406	0.170326	0.337944	0.380696
Trim45	-0.0826526	-0.50224	0.937292	0.562136
Trim55	-0.428427	-0.241193	0.0192903	0.195697
Trim63	0.176739	0.37227	0.747466	0.457337
Trim68	0.465234	-0.0567363	0.078755	0.873478
Trim7	0.0416415	-0.203198	0.918158	0.54747
Tsr1	0.0711866	0.14597	0.845974	0.658709
Txnl1	0.201465	0.35488	0.458988	0.168418
Ubc	0.084398	0.270421	0.869346	0.531815
Ube2g1	0.341958	0.174789	0.0784786	0.408286
Ube2j1	0.188336	0.502574	0.249668	0.00219055
Ubr5	-0.0808984	-0.0741879	0.515236	0.567361
Uchl1	-0.361163	0.637719	0.639656	0.376879
Ugp2	-0.407458	-0.671787	0.281157	0.0669943
Usp14	-0.0359608	0.195169	0.919149	0.501252
Usp19	-0.139318	0.0732384	0.329177	0.650761
Zfand5	0.0640944	0.293882	0.846239	0.260941

[truncated: 1 more sheets: Table S11]
